# Supplementary material for: The Extraction of Simple Relationships in Growth Factor-Specific Multiple-Input and Multiple-Output Systems in Cell-Fate Decisions by Backward Elimination PLS Regression
Source: PLoS One. 2013 Sep 9;8(9):e72780. doi: 10.1371/journal.pone.0072780 (PMC3767677; doi:10.1371/journal.pone.0072780)
Supplement: Table S1 — All data sets used for construction of the full PLS model. (XLS) [file pone.0072780.s003.xls]

## Sheet: Cover
	This table include data sets used for construction of the full PLS model.
		Molecule/Phenotype	Time points
	Input	pERK	0, 2, 5, 10, 15, 30, 60, 90, 120, 180, 270, 360(min)
		pCREB
		pAkt
		pJNK
		pp38
	Output	c-FOS	0, 2, 5, 10, 15, 30, 60, 90, 120, 180, 270, 360(min)
		FOSB
		c-JUN
		EGR1
		JUNB
		Neurite length	6, 9, 12, 18, 24, 30, 36, 42, 48(hour)
		Cell viability	6, 9, 12, 18, 24, 30, 36, 42, 48(hour)
		Cell death	1, 3, 6, 9, 12, 18, 24, 36, 48(hour)
		Cell cycle	4, 8, 12, 16, 20, 24, 28, 32 (hour)
	Data were normalized by mean centering and variance scaling the different measurements

## Sheet: Input
	NGF0.05ng/ml	NGF0.15	NGF0.5	NGF5	NGF10	PACAP0.01nM	PACAP0.1	PACAP1	PACAP10	PACAP100	EGF0.1	EGF0.5	EGF1	EGF5	EGF10	Anis1	Anis10	Anis50	Anis500	Anis1000
ERK0	-0.589564	-0.538782	-0.550685	-0.55074	-0.597901	-0.522643	-0.545334	-0.559575	-0.599369	-0.600753	-0.562783	-0.566654	-0.570045	-0.567003	-0.561189	-0.577244	-0.512419	-0.51704	-0.570721	-0.650249
ERK2	-0.4822	-0.531522	-0.512552	0.786763	1.99401	0.982113	1.7184	1.42361	1.36504	1.16412	-0.488571	-0.331992	0.0727385	1.30879	2.00095	-0.517351	-0.417884	-0.471912	-0.280225	-0.562825
ERK5	-0.306497	-0.0279403	1.36206	3.96096	3.95558	2.71151	1.96427	1.90494	2.88273	2.78464	0.227238	1.57706	2.76241	3.47822	3.29703	-0.469296	-0.442761	-0.186833	-0.350272	-0.53411
ERK10	-0.402694	-0.0497042	2.11508	5.04273	4.14505	0.810309	0.798477	1.15615	1.82923	1.55319	-0.179149	0.885028	1.17684	1.34679	1.11826	-0.38067	-0.337439	-0.37787	-0.367742	-0.580879
ERK15	-0.487807	-0.331689	0.498984	3.42293	3.36849	-0.193913	0.291902	0.968205	0.64857	0.507008	-0.462175	-0.323087	-0.24764	-0.169215	-0.221552	-0.376896	-0.423115	-0.418324	-0.359459	-0.502703
ERK30	-0.560934	-0.445421	0.262606	0.0783482	0.208266	-0.421374	-0.278943	0.0831263	0.199972	-0.0772756	-0.531163	-0.519748	-0.528907	-0.524699	-0.51228	-0.353532	-0.337439	-0.35102	-0.39994	-0.520778
ERK60	-0.510088	-0.402878	-0.141987	0.0702856	0.180207	-0.484741	-0.465573	-0.249292	-0.295932	-0.367061	-0.537661	-0.539766	-0.542709	-0.546599	-0.541639	-0.519784	-0.567984	-0.539939	-0.537764	-0.558078
ERK90	-0.553276	-0.346007	0.00745019	0.023203	-0.087991	-0.472348	-0.291491	-0.213814	-0.199208	-0.214062	-0.534533	-0.520989	-0.529083	-0.537112	-0.532427	-0.549146	-0.612178	-0.611209	-0.534705	-0.653523
ERK120	-0.557578	-0.267084	0.0476679	0.0442785	0.0775624	-0.426552	-0.438935	-0.393794	-0.289638	-0.368051	-0.539858	-0.528925	-0.52596	-0.567064	-0.565378	-0.586464	-0.616746	-0.602519	-0.588502	-0.631416
ERK180	-0.465706	-0.207898	-0.000359029	0.126583	0.0549147	-0.37591	-0.405019	-0.263567	-0.192364	-0.200183	-0.50914	-0.519351	-0.496193	-0.473591	-0.480129	-0.427188	-0.396702	-0.489371	-0.563947	-0.567019
ERK270	-0.384644	-0.310023	-0.184568	-0.145536	-0.187657	-0.331093	-0.222318	-0.213345	-0.154979	-0.275213	-0.485242	-0.490004	-0.488127	-0.50662	-0.493718	-0.370056	-0.446651	-0.363033	-0.394992	-0.413073
ERK360	-0.528703	-0.423249	-0.391469	-0.376271	-0.371397	-0.477053	-0.39202	-0.34141	-0.358102	-0.463533	-0.490389	-0.532743	-0.530206	-0.539858	-0.533735	-0.362125	-0.326868	-0.313449	-0.252517	-0.313635
CREB0	-0.612827	-0.610032	-0.616874	-0.614454	-0.55089	-0.619254	-0.656485	-0.667937	-0.611036	-0.450366	-0.528008	-0.539361	-0.565777	-0.621958	-0.749975	-0.626443	-0.51939	-0.632705	-0.676063	-0.550478
CREB2	-1.22737	-1.18851	-1.27476	-0.903975	-1.09055	-0.27249	-0.238327	0.308138	0.34593	0.694428	-0.36759	-0.322968	-0.371918	-0.243958	-0.316766	-0.713469	-0.631501	-0.720613	-0.772703	-0.825471
CREB5	-1.24846	-1.16897	-1.20949	-0.392	-0.0695629	-0.306297	0.150902	0.697159	1.3117	1.96922	-0.248538	-0.0391361	0.160209	0.638124	0.80775	-0.757399	-0.686561	-0.64909	-0.765748	-0.529617
CREB10	-0.79615	-0.808378	-0.0105462	0.46631	0.787095	0.450068	1.49353	2.32011	2.56118	2.76141	0.0896889	1.09354	1.32443	1.39057	1.32134	-0.62468	-0.335232	-0.349406	-0.426926	-0.213505
CREB15	-0.673586	-0.331395	0.513072	0.927796	1.16044	0.251221	1.98288	2.81338	3.00881	3.35486	0.12303	0.755902	0.911826	1.12168	0.947484	-0.426988	-0.620539	-0.223568	0.125279	0.0575578
CREB30	-0.337633	-0.121543	0.247832	0.445875	0.217118	0.125098	2.09536	2.78069	3.14119	3.40225	0.11662	0.184217	0.174822	0.242669	0.369736	-0.489242	-0.50832	-0.163808	0.351743	0.375168
CREB60	-0.559086	-0.467338	-0.134202	-0.0952771	0.329578	-0.145902	1.86204	2.44897	2.80782	2.8635	-0.35792	-0.256494	-0.223172	-0.344781	-0.347688	-0.435153	-0.214301	-0.164615	0.453352	0.134728
CREB90	-1.26616	-1.16053	-0.978371	-1.03159	-0.482225	-0.158002	1.2748	2.45226	2.71168	2.55097	-0.0999921	0.148881	-0.201106	-0.315592	-0.279151	-0.674505	-0.451454	-0.527741	-0.0829956	-0.274334
CREB120	-1.33578	-1.09985	-1.20504	-1.02352	-0.872113	-0.302659	0.86913	1.64703	1.81763	1.58722	-0.277471	-0.137783	-0.145926	-0.294969	-0.00809294	-0.758923	-0.543804	-0.629738	-0.441902	-0.537173
CREB180	-1.14252	-1.16583	-1.19769	-1.07792	-0.989552	-0.232702	0.277865	0.949407	1.01172	0.993586	0.000365701	-0.0883455	-0.0966324	-0.0972975	-0.21712	-0.764521	-0.556601	-0.565071	-0.569475	-0.651177
CREB270	-1.19757	-0.950611	-1.12974	-1.14144	-1.05786	-0.379679	0.135305	0.781328	0.773921	0.853862	-0.130701	-0.30186	-0.286813	-0.345717	-0.194739	-0.893852	-0.562076	-0.491088	-0.405443	-0.621263
CREB360	-0.901573	-0.326975	-0.883095	-0.941109	-1.13162	-0.287242	-0.337631	0.505991	0.62656	0.474103	-0.261768	-0.225782	-0.166765	-0.209008	-0.0740729	-0.73803	-0.639578	-0.607371	-0.554897	-0.642647
JNK0	-0.265441	-0.294906	-0.371044	-0.341798	-0.387831	-0.420754	-0.255538	-0.263057	-0.296365	-0.425306	-0.252173	-0.171806	-0.358494	-0.462931	-0.415615	-0.109838	-0.269092	0.198355	-0.416348	-1.0641
JNK2	-0.243398	-0.257667	-0.209931	-0.1864	-0.31437	-0.287349	-0.442542	0.0392964	-0.489858	-0.329157	-0.151424	0.2481	-0.162954	0.661868	-0.270597	-1.68932	-1.56422	-1.80383	-1.01215	-2.22291
JNK5	-0.331205	-0.336322	-0.301135	-0.336928	-0.240909	-0.318211	-0.237858	-0.313364	-0.0457102	-0.337152	0.182558	0.114026	0.260754	0.102176	-0.066245	-0.533756	-1.03029	-0.933055	-1.23107	-1.93958
JNK10	-0.337042	-0.481026	-0.435001	-0.350598	-0.362408	0.191921	-0.0117098	0.376495	0.2366	0.032373	-0.137179	0.138669	-0.379711	-0.427473	0.397602	-0.377791	-1.56083	-0.0562796	-0.0992898	-1.25983
JNK15	-0.337473	-0.108312	-0.25606	-0.149151	-0.183076	-0.0749912	0.147158	0.279909	0.236218	0.403994	-0.122022	0.272888	-0.243239	-0.180886	0.108969	0.105291	0.188273	-0.352958	0.402315	0.720017
JNK30	-0.106985	-0.0973764	-0.227924	-0.273061	-0.27905	-0.392618	-0.0394068	0.0191858	-0.256617	-0.0617486	-0.463318	-0.323241	-0.386932	-0.517046	-0.385539	-0.785656	-0.352349	-0.317857	3.18361	3.41476
JNK60	-0.315839	-0.246862	-0.273591	-0.328333	-0.417234	-0.143608	-0.19761	-0.139615	-0.475922	-0.0620473	0.112336	-0.0298339	-0.185306	-0.2489	-0.600441	-0.468175	1.08581	1.6966	7.12209	6.69825
JNK90	-0.189689	-0.143508	-0.170271	-0.188757	-0.230376	-0.338265	-0.39107	-0.312476	-0.150396	-0.237955	0.293434	0.739435	0.374669	0.0407723	0.101294	-1.06352	-0.105862	-0.667126	4.22371	3.09882
JNK120	-0.20807	-0.259998	-0.396872	-0.325	-0.190568	-0.279523	-0.198878	-0.296772	-0.0659497	-0.314508	0.332199	3.8511	0.875288	0.817337	1.36857	-0.764345	0.531113	0.0702379	2.77342	2.22295
JNK180	-0.298899	-0.337347	-0.355144	-0.349901	-0.412561	-0.0647131	-0.0182055	-0.0399307	0.249453	0.0595563	-0.072442	1.1769	-0.0224862	0.10987	-0.0628076	0.319637	0.80168	0.239306	1.12691	0.640414
JNK270	-0.134323	-0.112881	-0.0666902	-0.243884	-0.289666	0.0937524	-0.393395	0.0789484	0.638289	0.233435	0.339837	1.92111	0.432721	-0.0291487	0.0816598	0.732953	0.359305	-0.228362	1.20111	1.02608
JNK360	-0.090799	-0.173321	-0.145474	-0.22867	-0.134852	-0.0794356	-0.0983401	-0.100047	-0.152832	-0.230968	-0.294234	-0.562693	-0.224555	-0.58823	-0.570879	-0.770112	-0.338356	-1.13353	-0.817337	-0.50084
Akt0	-0.964438	-0.805991	-0.759732	-0.7636	-1.00005	-0.886212	-0.946113	-0.859991	-0.809935	-0.791558	-0.876681	-0.879662	-0.841086	-0.898354	-0.798025	-0.881204	-0.786369	-0.552749	-0.689124	-1.38436
Akt2	-1.54881	-1.13117	-0.250591	2.68852	1.94739	-0.692914	-0.864145	-0.946055	-1.04689	-1.38629	-0.478174	0.628066	2.03726	3.54506	3.58489	-0.763295	-0.297467	-0.275757	-0.160746	-0.526863
Akt5	-1.65005	-1.26608	-0.327757	1.32527	1.02958	-0.270457	-0.909652	-1.07077	-1.17982	-1.09445	0.513318	1.71829	2.28543	2.5074	1.92348	-0.225421	-0.255796	-0.0484328	-0.076027	-0.00061555
Akt10	-1.26336	-0.941856	-0.237601	1.04165	-0.0121009	-0.293396	-0.64772	-0.826091	-0.985718	-1.02513	0.624213	1.04833	1.18052	1.03738	0.569702	-0.121037	-0.461048	-0.0892396	0.463397	0.868919
Akt15	-1.43704	-0.880439	0.154132	1.25386	1.44548	-0.190058	-0.255427	-0.482651	-0.681144	-0.506183	0.0646886	0.860103	0.660324	0.357073	0.24405	0.460759	-0.414397	0.382272	0.978179	0.561756
Akt30	-1.40188	-0.878434	-0.0165083	0.417485	0.53866	0.327253	0.0306035	-0.163011	0.0597657	0.0717666	1.07532	0.957148	1.0312	0.297136	0.022619	-0.443637	-0.470704	0.252478	0.40001	-0.198979
Akt60	-0.278685	0.60563	1.56335	1.61763	1.00925	0.101993	0.0969032	0.413077	0.406152	0.496156	0.279209	0.156092	0.167294	0.137186	0.00358579	0.206132	-0.36731	-0.485116	-0.579612	-0.713583
Akt90	-0.99861	-0.448352	0.306853	1.02013	0.357346	0.976803	1.32483	1.59531	1.36458	1.40802	0.427903	0.485714	0.388941	0.564379	0.592457	-0.865919	-0.612722	-0.723801	-0.959999	-1.10943
Akt120	-1.72561	-0.970641	-0.546574	-0.299287	-0.881547	0.702396	1.56015	1.51343	1.39969	1.41635	0.323232	0.215892	0.241467	0.232975	0.105653	-0.720731	-0.666319	-0.904655	-1.06014	-1.09377
Akt180	-1.5193	-0.908718	-0.605487	-0.475028	-0.738539	0.42799	1.79547	1.43154	1.4348	1.42469	0.765647	1.17502	1.07168	1.2889	1.07026	-0.816572	-0.578915	-0.895152	-1.27339	-1.19458
Akt270	-1.41495	-1.28803	-0.730353	-0.491291	-0.714073	-0.218408	1.17566	1.2842	0.634657	1.14632	0.943552	1.22977	1.27007	0.978564	1.05186	-0.793324	-0.767005	-0.913306	-1.24779	-1.36526
Akt360	-1.70181	-1.57609	-1.19627	-1.25148	-1.33379	-0.218408	0.229842	-0.0159833	0.0555303	0.332979	1.28825	1.49381	1.41668	1.15603	0.63271	-0.719763	-0.77246	-0.949991	-1.21464	-1.30566
p38-0	-0.769463	-0.686646	-0.762098	-0.617588	-0.728696	-0.684398	-0.713845	-0.717391	-0.73646	-0.712397	-0.646943	-0.748756	-0.834365	-0.735904	-0.598523	-0.683931	-0.698176	-0.708318	-0.754031	-0.720035
p38-2	-0.106141	0.0584273	-0.284432	0.361569	0.427645	-0.633075	-0.527521	-0.504025	-0.397449	0.169374	-0.0151254	-0.0913003	-0.119756	-0.033908	0.830727	-0.663081	-0.609926	-0.384546	-0.556826	-0.571363
p38-5	-0.515231	-0.159221	0.354978	1.4216	1.81843	-0.612511	-0.462995	-0.316875	-0.260282	-0.196001	1.23136	0.557592	1.09872	1.07857	1.42241	-0.800415	-0.684286	-0.227497	0.0538697	0.217586
p38-10	-0.381975	0.286427	0.906236	1.89207	1.69791	-0.543082	-0.355255	-0.258184	-0.336798	-0.347279	0.658447	1.59517	1.78389	1.82072	1.88643	-0.593117	-0.625269	1.43943	1.76676	1.84109
p38-15	-0.534655	-0.150815	0.0828333	0.813832	0.734817	-0.544519	-0.322504	-0.286991	-0.31213	-0.36008	0.0876646	0.331905	0.478204	0.441329	0.312682	-0.501066	-0.454109	2.64623	4.02113	3.30354
p38-30	-0.454446	-0.535684	0.0418258	-0.0363988	-0.0600768	-0.51316	-0.176465	-0.280323	-0.265356	-0.425985	-0.192369	0.00327192	-0.0817703	-0.0186817	0.342612	-0.444718	-0.45883	4.13187	5.50358	4.46867
p38-60	-0.719838	-0.470574	-0.0912821	-0.241942	-0.0312747	-0.675267	-0.710344	-0.635226	-0.679278	-0.635128	0.116215	-0.237071	0.0178293	0.043904	-0.0337686	-0.618664	0.0309147	1.58602	4.12914	3.12653
p38-90	-0.710441	-0.496155	0.0386618	-0.0744787	-0.142768	-0.704043	-0.681548	-0.643861	-0.629959	-0.624229	0.299675	0.440749	0.601091	0.779264	0.745452	-0.551052	0.0941712	0.102478	2.89261	1.63376
p38-120	-0.710096	-0.521736	-0.563647	-0.560084	-0.455501	-0.623313	-0.674252	-0.661628	-0.607981	-0.60257	-0.131471	0.11965	-0.10829	-0.023142	0.379335	-0.672233	-0.153261	-0.270271	1.47395	0.417894
p38-180	-0.709751	-0.717989	-0.714252	-0.888391	-0.81107	-0.630878	-0.637663	-0.569927	-0.542172	-0.541808	0.224511	0.242106	0.727701	0.708958	0.387542	-0.638204	-0.0296999	-0.276165	0.583478	-0.316866
p38-270	-0.905432	-0.921868	-0.933826	-0.828213	-0.89945	-0.655084	-0.583434	-0.49045	-0.460293	-0.474388	0.0623558	-0.0985815	-0.042625	-0.16353	0.0272176	-0.700205	-0.164194	0.28009	0.536351	-0.170015
p38-360	-0.90599	-0.83162	-0.902138	-0.886137	-0.782886	-0.514277	-0.454563	-0.305954	-0.317005	-0.451962	-0.457923	-0.431378	-0.367088	-0.206615	-0.196388	-0.545082	-0.570734	-0.161392	0.0420437	-0.288033

## Sheet: Output
	NGF0.05ng/ml	NGF0.15	NGF0.5	NGF5	NGF10	PACAP0.01nM	PACAP0.1	PACAP1	PACAP10	PACAP100	EGF0.1	EGF0.5	EGF1	EGF5	EGF10	Anis1	Anis10	Anis50	Anis500	Anis1000
Neurite length6	-0.67253	-0.314047	0.321527	0.0437179	0.0689389	-0.66707	-0.689662	-0.476506	-0.864731	-0.958267	-0.302763	-0.541552	-0.389686	-0.28815	-0.409174	-0.672891	-0.661814	-0.599253	-0.431941	-0.452042
Neurite length9	-0.316421	0.103035	0.481915	0.551658	0.185059	-0.452716	-0.319605	-0.513182	-0.532374	-0.626165	-0.37534	-0.336954	-0.172793	-0.299218	-0.401668	-0.745924	-0.872493	-0.804161	-0.829425	-0.624883
Neurite length12	-0.181033	0.0486093	0.599687	0.608308	0.830595	-0.193507	-0.473088	0.0633415	-0.29065	-0.239471	-0.134362	-0.308948	-0.401194	-0.285369	-0.481054	-0.67821	-0.694498	-0.62354	-0.931071	-0.933128
Neurite length18	-0.67253	-0.314047	0.321527	0.0437179	0.0689389	-0.66707	-0.689662	-0.476506	-0.864731	-0.958267	-0.219931	-0.358103	-0.124692	0.340462	-0.157933	-0.672891	-0.661814	-0.599253	-0.431941	-0.452042
Neurite length24	-0.316421	0.103035	0.481915	0.551658	0.185059	-0.452716	-0.319605	-0.513182	-0.532374	-0.626165	-0.208602	-0.467914	-0.136105	0.62743	-0.00121446	-0.234149	-0.783193	-1.21016	-2.12209	-1.8231
Neurite length30	-0.181033	0.0486093	0.599687	0.608308	0.830595	-0.193507	-0.473088	0.0633415	-0.29065	-0.239471	-0.511729	-0.221776	-0.227293	-0.18505	-0.247117	-0.263622	-0.847935	-1.16637	-0.732056	-1.55723
Neurite length36	0.633158	1.78612	2.12512	2.24768	2.36303	-0.151325	0.30242	1.15588	1.61367	0.791009	0.190325	0.119003	0.0734383	0.205193	0.0663341	-0.672891	-0.661814	-0.599253	-0.431941	-0.452042
Neurite length42	0.932378	2.09566	3.19216	2.85881	2.30355	0.234944	0.853131	0.941407	1.48443	0.840365	0.0859709	0.024778	0.0887868	0.127369	0.0251103	-0.0426505	-0.406533	-0.187955	-2.12209	-0.565328
Neurite length48	0.942509	1.53249	3.86004	3.38025	3.41146	0.872151	2.00841	2.4597	2.79566	1.97601	0.145761	0.259767	-0.0660297	0.177607	-0.199198	-0.502329	-0.651871	-0.535461	-2.12209	-2.12209
Cell death1	-0.229587	-0.37706	-0.329145	-0.377345	-0.319973	-0.380372	-0.364973	-0.348839	-0.2142	-0.192253	-0.385361	-0.533264	-0.421587	-0.592572	-0.0907587	0.137662	-0.0669998	-0.125521	1.45602	1.4234
Cell death3	-0.298085	-0.409159	-0.399419	-0.419056	-0.42137	-0.521932	-0.583113	-0.44813	-0.362549	-0.358515	-0.505606	-0.556085	-0.539611	-0.559201	-0.195524	0.130512	-0.119781	-0.169906	2.39168	2.30043
Cell death6	-0.309143	-0.300623	-0.475805	-0.481786	-0.389597	-0.343159	-0.47755	-0.458782	-0.347174	-0.317066	-0.456619	-0.596237	-0.503328	-0.542798	-0.314839	0.1516	-0.349452	-0.0148125	1.91795	1.34132
Cell death9	-0.455989	-0.362816	-0.487216	-0.43228	-0.376679	-0.269423	-0.379466	-0.471908	-0.35344	-0.263304	-0.330321	-0.336717	-0.435119	-0.355362	-0.338456	-0.118532	-0.21333	0.279778	1.81962	1.42487
Cell death12	0.173176	0.00708385	-0.280987	-0.266558	-0.331635	0.152713	0.17522	0.061658	-0.284677	-0.340489	-0.302866	-0.179408	-0.133672	0.0507558	-0.151393	-0.0907179	0.218437	0.66079	7.041	8.51068
Cell death18	0.136943	-0.0716974	-0.248011	-0.35171	-0.350089	-0.110711	0.218785	-0.0210946	0.0120064	-0.444648	-0.409101	-0.302753	-0.318754	-0.319644	-0.199935	-0.158658	-0.0995882	-0.00364521	2.69806	2.26441
Cell death24	0.924651	0.122003	-0.0741609	-0.343857	-0.415959	0.926964	-0.0228251	0.59886	-0.010322	-0.470542	-0.0394949	-0.134967	0.0325249	0.758964	-0.126979	0.0126821	-0.0690981	-0.423017	0.289115	0.318857
Cell death36	0.0209723	-0.295511	-0.0817935	-0.259897	-0.334751	-0.253418	-0.00684338	-0.123516	-0.146291	-0.227815	-0.504809	-0.0368347	-0.518433	-0.0656231	-0.35995	-0.213626	-0.250717	-0.596169	-0.365187	-0.221853
Cell death48	0.0412353	0.0627752	0.191769	-0.17059	-0.167914	-0.289768	-0.0040863	0.0520253	-0.179121	-0.458814	-0.423538	-0.335367	-0.434037	0.264934	-0.239201	-0.189713	-0.338638	-0.537431	-0.22518	-0.138812
Cell viabirity6	-0.15874	0.27711	0.241715	0.702916	0.287811	-0.180318	-0.186354	-0.304182	-0.116814	-0.448413	-0.141488	-0.097266	-0.175694	-0.180443	-0.590537	0.0446576	-0.0262629	-0.273917	-0.517886	-0.947764
Cell viabirity9	-0.0697364	0.0645928	0.476635	1.10389	0.662657	-0.165246	-0.153639	0.0244308	0.190894	-0.0235692	0.0909018	-0.0119375	0.0809586	-0.138521	-0.338188	-0.614268	-0.610398	-0.495187	-0.715215	-0.709315
Cell viabirity12	0.0910877	0.286508	0.801441	0.818017	1.02845	-0.0843747	-0.140138	0.105593	0.511209	1.10185	0.0601136	0.137579	0.122056	0.110227	0.36046	-0.0354556	-0.144019	-0.780538	-1.18776	-1.32599
Cell viabirity18	0.375298	0.475274	1.02079	1.46287	1.265	-0.173455	9.44877e-05	0.230359	0.661554	1.0258	0.316118	0.381872	0.235429	0.298643	0.2555	0.0416494	-0.335028	-1.29304	-2.02829	-2.15131
Cell viabirity24	-0.0620748	0.105679	0.569473	0.954527	0.937582	0.0432433	0.0155855	0.424643	1.0362	1.47006	0.520639	0.354646	0.0644204	0.419422	0.340979	0.0338918	-0.507811	-1.75533	-2.47731	-2.52322
Cell viabirity30	0.265265	0.632157	0.91019	1.66814	1.47442	0.0583812	0.238169	0.385731	1.26842	1.70836	0.166476	0.0470102	0.302621	0.0808566	0.0992713	0.0643529	-0.560854	-1.92445	-2.63909	-2.75858
Cell viabirity36	0.102694	0.459374	0.690795	1.52266	1.59439	-0.00895132	-0.105221	0.150224	0.475067	1.39197	-0.113437	0.270949	0.344485	0.476931	0.759183	-0.130876	-0.473073	-2.29668	-2.81266	-2.86953
Cell viabirity42	-0.0659951	0.0522262	0.4603	1.47307	1.5951	-0.117421	-0.0484586	0.0696611	0.770119	1.61276	-0.113437	0.270949	0.344485	0.476931	0.759183	-0.130876	-0.473073	-2.29668	-2.81266	-2.86953
Cell viabirity48	-0.0075364	0.247375	0.460376	1.61361	1.59753	-0.0707744	0.154802	0.406717	1.32927	2.12713	0.242303	0.254646	0.284721	0.229024	0.220918	0.00596139	-0.65622	-2.34207	-2.8256	-2.86855
Cell cycle4	3.26279	1.7905	1.80044	1.90707	2.07227	1.2725	3.03199	1.33865	1.9369	1.42721	-0.893851	-0.344552	0.418144	-0.886866	-0.469388	1.05381	1.30223	1.34507	1.18394	1.1271
Cell cycle8	1.76574	0.854636	0.975369	0.90217	0.999588	1.43336	1.77839	1.14978	1.83369	1.37661	-0.569698	0.0490591	-0.260247	-0.720388	-0.69138	1.12891	1.34299	0.434655	0.852214	1.10035
Cell cycle12	0.107465	-0.36231	-0.674914	-0.896644	-0.875118	-0.0747917	-0.413983	-0.166715	-0.1494	0.788666	-0.861237	-0.879829	-0.712116	-0.73207	-0.720617	-0.436485	-0.890562	-0.658305	-0.819948	-1.00055
Cell cycle16	-0.820499	-0.892469	-0.891457	-0.74918	-0.883793	-0.415031	-0.817824	-0.49208	-0.797979	-0.421285	-0.856731	-0.800449	-0.882775	-0.797901	-0.549223	0.0445587	-0.839494	-0.924848	-0.656479	0.121381
Cell cycle20	-0.848766	-0.902211	-0.88833	-0.893409	-0.113144	-0.889667	-0.892613	-0.770109	-0.665661	-0.618849	-0.83538	-0.791792	-0.849797	-0.309854	0.42216	-0.536758	-0.815483	0.204214	2.18704	-0.748276
Cell cycle24	-0.495478	-0.408199	-0.885203	-0.626856	-0.669655	-0.175824	-0.712183	-0.892198	-0.890842	-0.896915	-0.344227	0.446484	-0.670432	-0.686671	-0.140607	1.5324	0.656312	-0.115413	0.172259	0.164397
Cell cycle28	0.0342657	-0.904759	-0.770543	-0.21405	-0.886053	-0.88598	-0.678529	-0.208719	-0.885221	0.972296	-0.0230283	0.181043	-0.534535	-0.748104	-0.475244	-0.748276	0.424389	-1.11167	0.835839	2.13571
Cell cycle32	1.24738	0.670644	-0.792647	-0.23948	-0.30104	-0.0166121	1.97449	0.0393263	-0.885619	-0.940419	0.446348	-0.415429	-0.288731	-0.78446	0.403902	-1.01738	-0.331639	0.0429411	3.1482	2.0682
c-FOS0	-0.488703	-0.443445	-0.442004	-0.474683	-0.485895	-0.455864	-0.461702	-0.458228	-0.483187	-0.475748	-0.455048	-0.451583	-0.470335	-0.487403	-0.470361	-0.44154	-0.461995	-0.46786	-0.483822	-0.479513
c-FOS2	-0.487266	-0.474944	-0.503034	-0.538968	-0.547027	-0.42533	-0.402017	-0.405458	-0.422832	-0.466526	-0.486882	-0.473265	-0.478561	-0.468246	-0.486254	-0.48066	-0.46447	-0.488406	-0.479599	-0.508049
c-FOS5	-0.514435	-0.495658	-0.491223	-0.555393	-0.557192	-0.425412	-0.440661	-0.456664	-0.448996	-0.481944	-0.445755	-0.450882	-0.458404	-0.458327	-0.466436	-0.468988	-0.460949	-0.478432	-0.480389	-0.488532
c-FOS10	-0.415725	-0.485982	-0.483361	-0.483619	-0.529866	-0.390569	-0.404693	-0.414408	-0.354421	-0.430507	-0.478443	-0.468601	-0.480585	-0.487088	-0.464333	-0.449158	-0.446969	-0.431761	-0.464177	-0.49272
c-FOS15	-0.448953	-0.444303	-0.405059	-0.44453	-0.40174	-0.417561	-0.357849	-0.279517	-0.362824	-0.403287	-0.484934	-0.475304	-0.485398	-0.480367	-0.476007	-0.422588	-0.446676	-0.460083	-0.448683	-0.49166
c-FOS30	-0.332909	-0.272999	-0.045331	0.796901	0.258122	0.853753	0.598262	0.541247	1.05573	0.996089	-0.443277	-0.417448	-0.39991	-0.231291	-0.277309	-0.453342	-0.463241	-0.457639	-0.437335	-0.480474
c-FOS60	0.15843	0.383714	2.21055	3.9487	3.92483	0.907791	2.1247	3.32565	3.90142	4.12679	-0.256929	-0.264332	-0.142722	-0.246241	-0.314935	-0.415181	-0.396314	-0.443455	-0.482049	-0.494837
c-FOS90	-0.173663	0.365335	1.80945	2.38809	1.79575	0.811426	1.57574	3.57377	3.93182	4.71408	-0.401925	-0.328569	-0.286531	-0.370649	-0.236072	-0.378291	-0.443122	-0.399526	-0.428107	-0.484573
c-FOS120	-0.234924	0.681031	2.06892	2.39616	2.01938	0.79121	1.21699	2.50852	2.67557	3.12172	-0.395362	-0.228438	-0.231489	-0.341298	-0.126027	-0.469352	-0.448237	-0.386406	-0.453494	-0.466792
c-FOS180	-0.305134	0.119984	0.87232	1.13479	0.704949	0.0614755	0.415103	1.39529	1.48059	1.73421	-0.463327	-0.353773	-0.392778	-0.423715	-0.356899	-0.463899	-0.450611	-0.443188	-0.472158	-0.475781
c-FOS270	-0.218931	-0.196342	0.223479	0.390659	0.178077	-0.212976	0.0148401	0.379031	0.535887	0.478239	-0.451632	-0.396498	-0.431287	-0.476308	-0.450877	-0.448152	-0.445673	-0.440766	-0.453275	-0.461165
c-FOS360	-0.451323	-0.28776	-0.284898	-0.290613	-0.274924	-0.379153	-0.2237	-0.071065	-0.0371892	-0.083153	-0.490666	-0.482638	-0.470267	-0.488321	-0.480782	-0.449501	-0.450811	-0.465743	-0.453412	-0.447445
c-JUN0	-0.794369	-0.725862	-0.805894	-0.814293	-0.940181	-0.705525	-0.862735	-0.897943	-0.832161	-0.782235	-0.553959	-0.984583	-0.679585	-0.817518	-1.04495	-0.70486	-0.760551	-0.643868	-0.91853	-1.05279
c-JUN02	-0.845163	-0.713067	-0.939022	-0.708222	-0.871945	-0.555152	-0.615976	-0.399899	-0.545539	-0.695018	-0.468933	-0.339091	-0.773793	-0.469666	-0.834838	-0.867314	-0.928506	-0.900641	-0.954265	-1.13249
c-JUN05	-0.868928	-0.831425	-0.902182	-0.813764	-0.863052	-0.715413	-0.801584	-0.820826	-0.866401	-0.896084	-0.531886	-0.729647	-0.868	-0.711993	-0.714293	-0.417286	-0.734424	-0.563223	-0.989966	-0.91133
c-JUN010	-0.766464	-0.636767	-0.66478	-0.731918	-0.860626	-0.595851	-0.597073	-0.659834	-0.730395	-0.525727	0.329606	0.105014	0.529243	0.220071	0.76531	-0.675001	-0.7655	-0.492879	-0.504514	-0.447556
c-JUN015	-0.37868	-0.613076	-0.673901	-0.61494	-0.724354	-0.3972	-0.220569	-0.565947	-0.643535	-0.536283	0.563918	0.217043	0.0923593	0.0965325	0.205456	-0.778735	-0.478733	-0.864445	-0.581431	-0.672906
c-JUN030	-0.607113	-0.375003	-0.323994	0.224587	-0.017959	-0.537432	-0.635222	-0.654267	-0.701907	-0.502744	0.557886	0.535518	1.54938	1.35552	0.077864	-0.784821	-0.39832	-0.915134	-0.776615	-0.829413
c-JUN060	-0.377967	-0.303661	0.541145	2.39659	3.5555	0.030298	0.209971	-0.191098	0.433121	0.968142	1.22416	0.748944	1.05013	0.803951	1.20227	-0.223876	-0.249172	-0.0864529	-0.722633	-1.27859
c-JUN090	-0.0603445	-0.169763	1.64949	3.20276	4.57858	0.363907	0.951118	0.78901	1.63307	1.63385	0.98038	1.43949	1.33109	2.21227	0.978761	-0.312467	-0.395866	0.207424	-0.222615	-1.29949
c-JUN0120	-0.0611448	0.228675	1.58036	3.32124	4.09866	-0.209064	0.6797	0.896601	1.70697	2.12	0.153947	0.700814	1.40151	1.28137	0.85343	-0.509457	0.0277388	0.924773	-0.28441	-0.950901
c-JUN0180	0.0120838	0.0351214	1.39313	2.17632	2.78038	-0.245564	-0.56272	-0.243771	0.422137	0.152125	2.17914	1.37521	1.47718	1.50217	1.47766	-0.335308	0.0347012	1.74647	0.874883	-0.353809
c-JUN0270	-0.189221	-0.192119	0.035055	0.156456	0.586033	-0.216703	-0.821348	-0.899461	-0.347974	-0.305691	1.147	0.628562	0.630412	1.12224	1.28409	-0.0399625	-0.0500486	1.83424	0.740302	-0.127742
c-JUN0360	-0.462048	-0.378494	-0.369975	-0.459715	-0.510255	-0.1537	-0.809152	-0.956673	-0.847921	-0.902802	0.452778	0.375523	0.547389	0.9179	0.648349	-0.0208547	0.239584	1.0101	0.0135148	-0.920576
EGR1-0	-0.514079	-0.476712	-0.378634	-0.205669	-0.497703	-0.402926	-0.417237	-0.414146	-0.395044	-0.443444	-0.415898	-0.342405	-0.397457	-0.446319	-0.470719	-0.489536	-0.317704	-0.312572	-0.500436	-0.452549
EGR1-2	-0.514424	-0.532244	-0.431692	-0.49053	-0.526768	-0.405142	-0.447746	-0.410247	-0.440577	-0.444476	-0.454773	-0.48061	-0.463195	-0.489561	-0.513078	-0.412518	-0.547412	-0.41175	-0.660584	-0.722419
EGR1-5	-0.416853	-0.470334	-0.457145	-0.516947	-0.557023	-0.465971	-0.501029	-0.463873	-0.48193	-0.502367	-0.647387	-0.601467	-0.443964	-0.501135	-0.470339	-0.878806	-0.771501	-0.698689	-0.874417	-0.805598
EGR1-10	-0.451103	-0.550941	-0.554221	-0.512828	-0.539809	-0.44384	-0.455255	-0.434752	-0.472527	-0.465017	-0.401081	-0.406975	-0.713129	-0.600814	-0.646597	-0.440085	-0.35915	-0.116668	-0.242838	-0.536587
EGR1-15	-0.481302	-0.416087	-0.31111	-0.219499	-0.292763	-0.412708	-0.423465	-0.319288	-0.342219	-0.429337	-0.43889	-0.365061	-0.40981	-0.454654	-0.434188	0.0882838	-0.76307	-0.276853	-0.299314	-0.574314
EGR1-30	0.305894	0.164932	1.92254	2.90017	2.98426	-0.336364	-0.306357	-0.267928	-0.273033	-0.180841	-0.298545	-0.099518	-0.0504276	0.00357412	0.0125731	-0.063237	0.0936644	-0.226413	-0.219768	-0.503377
EGR1-60	0.354772	1.26197	3.96104	4.79925	4.72416	-0.205147	0.364927	0.471862	0.715728	0.997883	0.415613	1.12394	1.35511	1.60031	1.73086	-0.187174	0.84947	-0.158708	-0.104413	-0.464803
EGR1-90	-0.0759552	1.95195	4.4937	4.85813	4.34721	-0.295397	0.0772233	0.183677	0.606718	0.712944	0.020323	0.838311	1.17387	1.4999	1.39577	-0.417754	0.315655	-0.295943	-0.311457	-0.546753
EGR1-120	-0.143877	1.05876	3.20218	3.1648	2.90575	-0.313364	-0.21363	-0.0875074	0.104086	0.227497	-0.600319	-0.531455	-0.576069	0.871275	0.663786	-0.702081	-0.601756	-0.730806	-0.526893	-0.569265
EGR1-180	-0.327639	0.987639	1.34451	1.20107	0.97276	-0.449102	-0.373805	-0.34321	-0.313375	-0.275603	-0.306119	-0.0365059	0.0329982	-0.625891	-0.0176457	-0.0883332	0.112161	0.0488478	0.105266	0.0886569
EGR1-270	-0.435254	-0.0723067	-0.017817	0.107556	-0.0317141	-0.417935	-0.358391	-0.377432	-0.363878	-0.379246	-0.441032	-0.343528	-0.342419	-0.282124	-0.342607	-0.434481	0.0452193	-0.147837	0.210252	-0.282289
EGR1-360	-0.486923	-0.420697	-0.396618	-0.403694	-0.458191	-0.389836	-0.396881	-0.330208	-0.354069	-0.362057	-0.46686	-0.47865	-0.429443	-0.403057	-0.342325	-0.378651	-0.082649	0.15478	-0.255316	-0.112189
JUNB0	-0.585941	-0.583186	-0.616373	-0.615006	-0.600127	-0.655319	-0.572237	-0.555525	-0.599625	-0.617926	-0.553296	-0.537801	-0.49405	-0.614294	-0.801192	-0.473705	-0.474968	-0.771273	-0.659262	-0.621426
JUNB2	-0.586786	-0.573729	-0.586224	-0.579471	-0.581553	-0.54996	-0.580376	-0.621434	-0.571255	-0.672438	-0.517189	-0.572647	-0.510728	-0.474085	-0.574465	0.088823	0.0985635	0.28294	0.27918	-0.0719918
JUNB5	-0.611516	-0.618956	-0.648052	-0.629532	-0.627014	-0.718294	-0.676341	-0.576503	-0.616194	-0.706096	-0.441121	-0.513647	-0.510275	-0.500822	-0.342149	0.333942	0.039181	-0.0781881	-0.149913	0.694224
JUNB10	-0.602378	-0.607951	-0.636379	-0.642864	-0.622393	-0.677697	-0.706963	-0.68379	-0.658781	-0.70648	-0.133924	-0.198705	-0.341234	-0.264702	-0.341234	0.20535	0.371609	0.298096	0.229138	0.107894
JUNB15	-0.59565	-0.581002	-0.624216	-0.593401	-0.598567	-0.635251	-0.647381	-0.64829	-0.427056	-0.629938	-0.272048	-0.216989	-0.314824	-0.222174	-0.381249	0.281083	0.279248	-0.0669938	0.127008	-0.154112
JUNB30	-0.525786	-0.532861	-0.552596	-0.475517	-0.52169	-0.710767	-0.629997	-0.581939	-0.48766	-0.550464	-0.15304	0.0423933	0.0328301	0.129144	-0.035826	0.515357	0.150203	0.602072	0.0872181	-0.107201
JUNB60	-0.535793	-0.5	-0.321911	-0.0906351	-0.178219	-0.453629	-0.101947	0.066093	0.627533	0.895281	-0.473384	-0.125011	0.185337	0.409977	0.0178992	-0.166404	0.00762036	-0.455062	-0.319169	-0.436837
JUNB90	-0.573704	-0.401733	-0.0883198	0.185256	0.203205	-0.0661746	0.571812	1.79246	2.32759	3.1708	-0.295912	0.237482	0.320934	0.345133	0.131188	0.295649	0.68977	0.018811	-0.0542918	0.190525
JUNB120	-0.595978	-0.402954	-0.190223	-0.0382452	0.0521053	-0.384614	1.17403	1.82061	3.72472	4.57582	-0.321886	0.100641	0.559649	0.169527	0.251722	0.399971	-0.00531909	-0.167221	-0.373025	-0.659423
JUNB180	-0.615463	-0.358696	-0.0547038	-0.0121025	-0.0305991	-0.265804	1.62215	2.96454	4.13552	5.05184	0.0617729	0.28505	0.289824	0.300314	0.247842	0.844982	0.335273	0.0324306	-0.227028	-0.449686
JUNB270	-0.576228	-0.354619	-0.206245	-0.182863	-0.152479	-0.466866	1.37358	2.93084	4.13496	4.62702	-0.125362	-0.0306955	0.0522747	-0.120452	-0.0258146	0.302741	0.268612	-0.35196	-0.577901	-0.797094
JUNB360	-0.562529	-0.446846	-0.282223	-0.255361	-0.295313	-0.603044	0.540507	2.14777	3.37844	4.19469	-0.312497	-0.198082	-0.104978	-0.180125	-0.111481	0.0484106	-0.178803	-0.450287	-0.465951	-0.867401
FOSB0	-0.296119	-0.274858	-0.323473	-0.324905	-0.339401	-0.33265	-0.303036	-0.320763	-0.305041	-0.297266	-0.233397	-0.243267	-0.320818	-0.398048	-0.363226	-0.00614115	-0.0974788	-0.597368	-0.325745	-0.532023
FOSB2	-0.293933	-0.322263	-0.319817	-0.348881	-0.339427	-0.230486	-0.290949	-0.309004	-0.3124	-0.286652	-0.290388	-0.20331	-0.335088	-0.174848	-0.417246	-0.415039	-0.633537	-0.648171	-0.853282	-0.83562
FOSB5	-0.356879	-0.332037	-0.327755	-0.346208	-0.339454	-0.279046	-0.281137	-0.251641	-0.230745	-0.275999	-0.369263	-0.383882	-0.284123	-0.316408	-0.312465	-0.89013	-1.11339	-0.751212	-1.0556	-1.05653
FOSB10	-0.354751	-0.353025	-0.352021	-0.356736	-0.366571	-0.193503	-0.163619	-0.161377	-0.123819	-0.114628	-0.238718	-0.1778	-0.153602	0.188797	-0.0999694	-0.467931	-0.650284	-0.786506	-0.688651	-1.03388
FOSB15	-0.330291	-0.316358	-0.345586	-0.338697	-0.340187	-0.16932	-0.150966	-0.166343	-0.128728	-0.149648	-0.0921875	0.0358765	-0.133087	-0.173701	-0.384498	0.280587	-0.452152	-0.562743	-0.594517	-0.751057
FOSB30	-0.292263	-0.288381	-0.331285	-0.318239	-0.324019	-0.164401	-0.0670948	0.00356717	0.125125	0.258962	-0.445871	-0.275612	-0.247258	-0.269349	-0.418693	0.0866177	0.581229	0.0308713	-0.685393	0.0616674
FOSB60	-0.325041	-0.233449	-0.243303	-0.198373	-0.238258	-0.212534	0.374016	1.05887	1.80286	1.92001	-0.209569	-0.0793936	0.145572	0.021468	-0.223741	-0.357623	-0.0505239	-0.159296	-0.491081	-0.690905
FOSB90	-0.335331	-0.240572	-0.277602	-0.0215463	-0.179411	-0.158328	1.14857	2.28293	3.23763	3.60125	-0.239207	-0.0541948	0.0864597	-0.251305	0.0616245	-0.601596	-0.446543	-0.845231	-0.897759	-0.993035
FOSB120	-0.314222	-0.244502	-0.245788	0.151331	0.0846488	-0.156382	1.3164	2.42394	3.73378	3.75224	-0.418343	-0.0598617	-0.0717935	-0.0813933	0.126268	-1.01475	-0.934923	-1.10162	-1.27898	-1.18952
FOSB180	-0.349092	-0.325983	-0.202224	-0.0966332	0.0719481	-0.099288	1.98698	3.22237	4.37818	4.32098	-0.371548	1.02994	0.0602445	0.945153	0.162795	-0.348124	-0.360535	-0.492101	-1.12129	-1.10079
FOSB270	-0.364128	-0.27272	-0.276773	-0.157207	-0.213546	-0.0854255	1.20596	3.24671	4.54514	4.13491	-0.124341	0.214838	0.248366	0.340084	-0.0901545	-0.566739	-0.151707	-0.173535	-0.399494	-0.773168
FOSB360	-0.333878	-0.282047	-0.252005	-0.234982	-0.123587	-0.200663	0.533247	2.16551	2.97067	2.90185	1.08373	-0.091994	-0.316404	-0.0860886	-0.00630326	-0.879301	-0.296489	-0.631633	-0.0720669	0.132631
