# Supplementary material for: The Extraction of Simple Relationships in Growth Factor-Specific Multiple-Input and Multiple-Output Systems in Cell-Fate Decisions by Backward Elimination PLS Regression
Source: PLoS One. 2013 Sep 9;8(9):e72780. doi: 10.1371/journal.pone.0072780 (PMC3767677; doi:10.1371/journal.pone.0072780)
Supplement: Table S2 — Experimental data for the inhibitor experiments used for the PLS model validation. (XLS) [file pone.0072780.s004.xls]

## Sheet: Sheet1
		Experimental data for the inhibitor experiments used for the PLS model validation.

## Sheet: Input Inhibitor data
	NGF10+PD+N	NGF10+H89	NGF10+SP	NGF10+SB	NGF10+LY+N	PACAP100+PD	PACAP100+H89	PACAP100+SP	PACAP100+SB	PACAP100+LY	Anis1000+PD	Anis1000+H89	Anis1000+SP	Anis1000+SB	Anis1000+LY
ERK_0min	-0.43753	-0.43753	-0.43753	-0.43753	-0.43753	-0.43753	-0.43753	-0.43753	-0.43753	-0.43753	-0.43753	-0.43753	-0.43753	-0.43753	-0.43753
ERK_2	-0.43046	0.669208	-0.365519	1.16672	3.01899	-0.442777	-0.227331	-0.28104	-0.42119	-0.286122	-0.342653	-0.41092	-0.35568	-0.342637	-0.332881
ERK_5	0.091253	3.64944	-0.168416	3.78417	4.2416	-0.44088	0.438091	0.0774261	-0.374231	0.179359	-0.295083	-0.423989	-0.37216	-0.379789	-0.404196
ERK_10	1.44735	4.25917	0.353153	4.677	4.01236	-0.432151	0.193928	-0.0384824	-0.289351	-0.0603724	-0.349138	-0.34644	-0.317914	-0.314585	-0.356341
ERK_15	1.19604	3.18013	-0.0852081	3.79206	2.50365	-0.438446	-0.165727	-0.28662	-0.308791	-0.277394	-0.401772	-0.412922	-0.395218	-0.413924	-0.397137
ERK_30	0.334324	1.31187	-0.385143	2.17346	1.18374	-0.363417	-0.332102	-0.14903	-0.338239	-0.234348	-0.390921	-0.407505	-0.400174	-0.424603	-0.412575
ERK_60	-0.36387	0.359486	-0.357527	0.131411	0.429872	-0.421231	-0.411979	-0.342134	-0.400507	-0.39462	-0.430726	-0.426911	-0.422482	-0.418618	-0.392422
ERK_90	-0.396018	0.329948	-0.425826	0.109411	0.342444	-0.42613	-0.430666	-0.374333	-0.409929	-0.410787	-0.436671	-0.412236	-0.407568	-0.394922	-0.364758
ERK_120	-0.385156	0.201004	-0.425778	-0.0343187	0.01099	-0.437824	-0.431874	-0.417728	-0.436439	-0.435783	-0.436885	-0.424073	-0.434237	-0.426503	-0.3904
ERK_180	-0.348635	-0.0206393	-0.339149	-0.080051	0.0484874	-0.426641	-0.446687	-0.404134	-0.408195	-0.424251	-0.398985	-0.339634	-0.364607	-0.388372	-0.384409
ERK_270	-0.392017	-0.095933	-0.244483	0.0636312	0.0815223	-0.433128	-0.437422	-0.40735	-0.403511	-0.379794	-0.424164	-0.39839	-0.37462	-0.426237	-0.372313
ERK_360	-0.313161	-0.27852	-0.3132	-0.247635	-0.235318	-0.433128	-0.450243	-0.401789	-0.384623	-0.401016	-0.424164	-0.373486	-0.409224	-0.437962	-0.415925
CREB_0	-0.610108	-0.610108	-0.610108	-0.610108	-0.610108	-0.610108	-0.610108	-0.610108	-0.610108	-0.610108	-0.610108	-0.610108	-0.610108	-0.610108	-0.610108
CREB_2	-0.217029	-0.912918	0.835525	0.207696	-0.381942	0.263895	-0.432212	1.19557	0.142776	0.0985546	-0.808841	-1.10397	-0.203299	-0.266803	-0.596318
CREB_5	-0.481189	-1.49351	0.526891	-0.274919	0.333607	0.776511	-0.52995	1.17432	0.442627	0.57732	-0.587672	-1.1519	-0.396283	-0.944928	-0.285264
CREB_10	-0.251604	-0.97385	0.580479	0.293663	0.392252	1.92543	0.550644	1.99685	1.76703	1.46365	-0.777296	-0.565963	0.181346	-0.370911	-0.463388
CREB_15	-0.0135004	-1.22132	0.87964	0.538362	0.716754	2.31145	0.979758	2.6395	2.0866	1.75839	-0.694595	-0.64932	0.134548	-0.623616	-0.566871
CREB_30	1.11163	-1.45359	-0.0872647	0.166736	0.259905	2.1482	0.574083	2.26203	1.95015	2.2514	-1.25396	-1.05167	-0.273401	-0.47967	-0.516744
CREB_60	-0.749265	-1.08042	0.171152	-0.628519	0.20084	2.17717	0.775568	2.812	2.68034	2.08158	-0.286414	1.11203	0.714375	-0.375572	0.209986
CREB_90	-1.02762	-1.1939	-0.151029	-0.868978	-0.251888	1.35792	0.756023	2.79057	2.30506	2.14347	-0.0524738	-0.544607	0.441515	-0.607535	0.331556
CREB_120	-1.1254	-1.59857	-0.626998	-0.995536	-0.876725	1.35021	0.865604	1.35206	0.939878	1.54674	-0.606234	-0.673329	0.121786	-0.853138	0.922299
CREB_180	-1.54185	-1.36896	-1.2175	-1.36042	-0.910086	0.795841	0.566217	1.26473	0.744291	0.473519	-0.186594	-0.343785	0.605506	-0.349021	0.153816
CREB_270	-1.09339	-1.51577	-0.999872	-1.36449	-1.02322	0.779921	0.306557	0.529969	0.822487	0.677383	-0.673148	-0.667791	-0.128295	-0.777841	-0.71577
CREB_360	-0.901039	-1.82033	-0.721785	-1.48861	-1.13636	0.0124537	-0.0258253	-0.0413024	-0.168753	-0.0172467	-1.20566	-1.19643	-0.70204	-0.84083	-0.375128
JNK_0	-0.431252	-0.431252	-0.431252	-0.431252	-0.431252	-0.431252	-0.431252	-0.431252	-0.431252	-0.431252	-0.431252	-0.431252	-0.431252	-0.431252	-0.431252
JNK_2	-0.460163	-0.385099	-0.473223	-1.12879	-0.628477	-0.3884	-0.510787	-0.518371	-0.414651	-0.519504	0.209235	-0.122662	0.423164	0.422819	0.258973
JNK_5	-1.22615	-0.983764	-0.757651	-1.03536	-0.165672	-0.253196	-0.401033	-0.302946	-0.234966	-0.331746	0.670513	0.0738244	0.709763	0.600164	0.478063
JNK_10	-0.749054	-0.140918	-0.166498	-0.518268	-0.187289	-0.165674	-0.339788	-0.179454	-0.241459	-0.266205	0.101467	0.153162	0.950771	0.619929	1.02573
JNK_15	-0.593004	-0.148462	-0.0805826	0.417165	0.366924	-0.251336	-0.323388	-0.297405	-0.239666	-0.301805	0.828336	-0.0911193	0.401939	1.35152	0.556422
JNK_30	-1.43528	-1.13403	-1.2792	-1.16802	-0.844753	-0.16464	-0.337504	-0.249796	-0.287444	-0.251249	2.71522	1.97639	1.98303	2.01014	2.68415
JNK_60	-0.436736	-0.377298	0.0701076	-0.855643	-0.34486	-0.339244	-0.327291	-0.312983	-0.260165	-0.389967	0.734818	1.39155	0.301899	1.01599	1.01069
JNK_90	-0.449616	4.14225	-0.290087	-0.755459	-0.456442	-0.313741	-0.406227	-0.386405	-0.349849	-0.438299	1.42785	2.15083	1.23536	3.45838	3.63999
JNK_120	-1.06129	-1.22577	-0.793896	-1.30186	-0.983671	-0.281905	-0.295941	-0.259782	-0.243954	-0.32514	1.5987	2.76612	0.906977	2.75815	3.5576
JNK_180	-0.897911	-0.588495	-0.0585517	-0.981361	1.10402	-0.203726	-0.378351	-0.267477	-0.179366	-0.411498	1.92939	3.08866	1.17919	1.96922	3.06273
JNK_270	-0.749265	-1.49714	-0.0794436	-0.561011	0.371995	-0.272326	-0.373879	-0.343394	-0.256337	-0.371939	0.430703	-0.030311	1.12909	1.2289	0.163533
JNK_360	-1.55915	-1.8646	-1.33516	-1.56435	-1.42853	-0.257263	-0.283714	-0.334886	-0.33535	-0.00447399	0.151599	-0.85494	0.929104	1.39557	0.544304
Akt_0	-0.954241	-0.954241	-0.954241	-0.954241	-0.954241	-0.954241	-0.954241	-0.954241	-0.954241	-0.954241	-0.954241	-0.954241	-0.954241	-0.954241	-0.954241
Akt_2	0.961269	1.03923	-0.632296	1.08118	-0.309002	-0.587982	0.199608	-1.09085	-1.18638	-1.52945	-0.357836	-0.906395	-0.363141	-0.253652	-0.0225418
Akt_5	1.48221	1.6125	0.13851	1.15022	-0.096919	-0.293936	0.438368	-1.20184	-1.25451	-1.47606	0.883155	-0.753161	-0.0911961	-0.183471	-0.389835
Akt_10	1.53972	1.96459	0.186513	0.928817	-0.437406	0.629031	1.08636	-1.00509	-0.446509	-0.863125	-0.130989	-0.0210447	0.205192	0.158616	-0.1669
Akt_15	1.61817	1.71599	0.0709733	0.597091	-0.646813	0.152004	1.69887	0.151018	-0.482707	-0.602807	-0.458676	-0.391332	-0.136215	-0.51288	-0.388341
Akt_30	0.993641	1.48149	-0.234433	0.240978	-0.660545	-0.182517	0.899624	-0.340181	-0.53157	-0.878285	-0.0180685	-0.456101	-0.356674	-0.738412	-0.622039
Akt_60	0.211478	1.21412	-0.0163092	0.17525	-0.619882	0.245667	2.12542	0.798047	0.117773	-0.280526	-1.19923	-0.839952	-0.763431	-0.768038	-0.294378
Akt_90	0.198689	1.19824	0.111664	0.146837	-0.521273	1.26896	2.9223	1.94734	0.638412	0.66274	-1.27473	-0.978684	-1.00877	-0.896244	-0.270856
Akt_120	0.470377	0.880787	0.299494	0.214421	-0.261394	1.63944	2.97064	1.23791	0.378446	1.38469	-0.997017	-0.815233	-0.911399	-0.846931	-0.256734
Akt_180	0.698178	1.10249	0.517881	0.345773	0.228264	2.35965	4.74105	2.17976	0.724228	1.5296	-0.809184	-0.211837	-0.324513	-0.593083	-0.369878
Akt_270	0.279571	0.7423	0.304644	0.346338	0.11112	2.63279	4.01464	1.80767	1.26089	2.1133	-0.680133	-0.221892	-0.192858	-0.688036	-0.0120204
Akt_360	-0.219335	0.144865	-0.331296	-0.473784	-0.297598	0.530574	1.43926	0.166696	-0.375968	0.812439	-0.680133	-0.136204	-0.345923	-0.917576	-0.476231
p38_0	-0.76181	-0.76181	-0.76181	-0.76181	-0.76181	-0.76181	-0.76181	-0.76181	-0.76181	-0.76181	-0.76181	-0.76181	-0.76181	-0.76181	-0.76181
p38_2	-0.600523	0.513365	3.12946	-0.628516	0.255927	-0.319358	0.0671446	0.73743	-0.67028	-0.168733	-0.422586	-0.492977	0.908611	-0.603954	-0.461229
p38_5	-0.0829514	1.5914	4.47304	-0.434728	0.414295	-0.456873	0.15299	1.42357	-0.662214	-0.181132	0.0408241	0.0732835	2.16642	-0.567291	-0.0192954
p38_10	0.0127481	1.61154	5.08597	-0.201967	0.160792	-0.356497	0.185964	2.51486	-0.602247	-0.293806	-0.454531	-0.387073	2.35309	-0.644123	0.216237
p38_15	-0.0435279	1.35656	3.47569	0.211014	0.14181	-0.369986	0.194586	2.29063	-0.526271	-0.248825	0.751177	0.0495268	1.64506	-0.309633	0.282721
p38_30	-0.410899	-0.447549	0.673948	0.335827	-0.0449653	-0.33398	-0.181735	2.64853	-0.594035	-0.422129	2.29411	1.25157	3.962	-0.168684	2.00985
p38_60	-1.07807	0.140731	0.100063	-0.206372	-0.345738	-0.433488	-0.202759	1.51635	-0.188175	-0.358072	0.464545	1.14709	1.44261	-0.647447	0.568039
p38_90	-1.3788	-0.345959	-0.34433	0.0116382	-0.331531	-0.449813	-0.442234	0.238498	-0.24088	-0.496139	0.708103	1.31342	1.91558	-0.0832548	1.8544
p38_120	-0.743658	-0.395096	-0.357544	-0.180112	-0.41119	-0.525269	-0.496395	-0.12647	-0.148573	-0.482376	0.907912	1.59043	1.46163	-0.173358	1.27869
p38_180	-0.970481	-0.574453	-0.836654	-0.450733	-0.47758	-0.432484	-0.559829	-0.391386	-0.108667	-0.570038	0.821609	1.16337	0.794626	-0.406201	0.883602
p38_270	-0.664954	-0.514382	-0.719479	-0.505164	-0.530248	-0.470249	-0.528107	-0.52556	-0.214226	-0.520268	-0.158019	-0.0516593	0.561698	-0.650784	-0.533877
p38_360	-0.971008	-1.06499	-0.208642	-0.340828	-0.711835	-0.512814	-0.499638	-0.540926	-0.338614	-0.335281	-1.87177	0.558787	0.114077	-0.612937	-0.238251

## Sheet: Validate experimental data
	NGF10+PD	NGF10+H89	NGF10+SP	NGF10+SB	NGF10+LY+N	PACAP100+PD	PACAP100+H89	PACAP100+SP	PACAP100+SB	PACAP100+LY
NL6h	0.217381	0.798363	0.915374	1.45153	0.687925	-1.02237	-0.653031	-0.343049	-0.44772	-0.778812
NL9h	0.557377	1.05581	0.955612	1.70097	1.44941	-0.774666	-0.599078	-0.55414	-0.293635	-0.734228
NL12h	1.09633	1.65314	1.35318	1.59636	1.68148	-0.646982	-0.543668	-0.453645	-0.266052	-0.556578
NL18h	1.6457	1.79965	1.57913	1.83997	1.44701	-0.546763	-0.643201	-0.566958	-0.419479	-0.611894
NL24h	1.69348	2.1707	1.91122	2.28252	1.88447	-0.244715	-0.0167812	-0.0342075	0.171952	0.419477
NL30h	2.11336	2.49147	2.22562	2.09586	1.93013	0.664159	0.763269	0.948087	0.950849	0.734748
NL36h	2.36079	2.66069	2.46296	3.04053	2.69159	1.11562	1.22077	1.21286	1.63689	1.37038
NL42h	2.69443	2.8775	2.82281	2.79281	2.90414	1.14916	1.21495	1.51784	1.85011	1.35719
NL48h	2.83604	3.03924	2.82348	2.87406	3.09829	1.07103	1.59529	1.6168	1.80013	1.46938
MTS6h	0.0698059	-0.201947	-0.637711	-0.10329	-0.176085	0.972248	0.0533837	-0.239441	0.0735785	0.0230915
MTS9h	0.0518862	-0.304586	-0.650166	0.00184066	0.133071	0.871274	-0.168759	-0.370707	0.113968	0.295721
MTS12h	-0.00193815	-0.40356	-0.887894	-0.24123	-0.0710002	0.470267	0.117465	-0.154655	0.501204	0.660625
MTS18h	0.180606	0.198531	-0.42396	-0.0124555	0.471515	0.49636	0.172304	0.51409	0.764926	0.83944
MTS24h	0.458347	0.19326	-0.492573	0.694911	0.476093	0.834769	0.0299112	0.853317	0.924167	1.4887
MTS30h	0.695228	0.941354	-0.289623	1.19555	1.1626	0.861609	-0.145632	1.07743	1.04521	1.84472
MTS36h	0.797214	1.01338	0.223309	1.37088	1.05613	0.119729	0.417187	0.461999	0.160411	1.31493
MTS42h	1.21237	1.72243	1.27248	1.03709	1.53412	0.13767	-0.082857	0.946251	0.123955	0.680059
MTS48h	1.89331	2.32448	1.48288	1.929	2.63363	0.135793	-0.494101	0.630536	0.065076	-0.0502354
c-fos0	0	0	0	0	0	0.00357421	0.00976267	-0.00486757	-0.006593	-0.00187631
c-fos2	0.00306546	0.0170638	0.0546654	0.00876159	0.0132013	0.00530205	0.00711904	0.00343561	-0.0055618	0.00416805
c-fos5	-0.0201463	0.00100363	0.0338298	-0.000547031	0.0212684	0.00164776	-0.00951221	-0.00716528	-0.00921357	0.000612777
c-fos10	0.0112341	0.0175939	0.0494514	0.0147702	0.0471409	0.00730904	-0.00257135	0.0109695	0.0114556	0.00156527
c-fos15	0.0981656	0.0631924	0.2794	0.0602285	0.118127	0.0219547	0.0387161	0.0626518	0.0114151	0.0611695
c-fos30	0.143518	0.0840473	0.354909	0.210709	0.267011	0.0908786	0.0747784	0.147395	0.0806913	0.128616
c-fos60	0.479455	0.626289	0.85686	0.994899	1.0795	0.366609	0.567106	1.12138	0.592329	1.06477
c-fos120	0.448429	0.495836	0.582645	0.746247	1.01686	0.449446	0.671078	1.49304	0.759121	1.11036
c-fos150	0.324418	0.807292	0.567317	0.910759	1.05924	0.364644	0.752423	1.24412	0.592699	0.859664
c-fos180	0.193456	0.351206	0.280461	0.47551	0.580394	0.223938	0.357275	0.759853	0.431041	0.475789
c-fos270	0.0673829	0.16696	0.152924	0.264433	0.321183	0.124748	0.171768	0.333911	0.257604	0.269568
c-fos360	0.00635806	0.0639668	0.0380697	0.111672	0.0999216	0.247623	0.0784777	0.171194	0.160549	0.115714
c-Jun0	0	0	0	0	0	0	0	0	0	0
c-Jun2	0.0474288	0.0632049	0.0266363	0.044994	0.0419589	0.0181345	0.0480356	0.0792854	0.00653924	0.0483785
c-Jun5	-0.0299128	-0.00283976	0.00293058	-0.0301853	0.00291816	-0.0131904	0.00238136	0.0371793	0.0112113	0.00654632
c-Jun10	-0.00998095	0.0294851	0.0416553	0.0320167	0.0776948	0.0125646	0.0250812	0.104035	0.0532118	0.0431675
c-Jun15	0.0318397	0.0165795	0.0773647	0.026856	0.0827678	0.181682	0.0873055	0.253058	0.0605581	0.0750888
c-Jun30	0.075172	0.135518	0.197542	0.212745	0.251	0.0445456	0.0720357	0.275655	0.072065	0.202363
c-Jun60	0.510496	0.565565	0.39883	0.760567	0.786592	0.17257	0.240429	0.583374	0.228277	0.357993
c-Jun90	0.839979	1.11899	0.47281	1.09615	1.07287	0.160307	0.449329	0.950381	0.353193	0.480225
c-Jun120	0.56182	0.888725	0.316713	0.970339	0.950094	0.161116	0.124881	0.648207	0.287052	0.505942
c-Jun180	0.546056	0.709646	0.258681	0.927854	0.74213	0.183721	0.3512	0.669394	0.309815	0.357782
c-Jun270	0.382526	0.297655	0.0834326	0.380814	0.146274	0.149282	0.150348	0.334964	0.224057	0.196595
c-Jun360	0.214603	0.0533725	0.000313085	0.346421	0.0110998	0.219275	0.110381	0.152814	0.245033	0.074004
EGR1-0	0	0	0	0	0	0	0	0	0	0
EGR1-2	0.026149	0.0109187	0.0352143	0.0128365	0.00130805	0.0144512	0.00554784	-0.00120304	0.00874316	0.00240299
EGR1-5	-0.00259347	-0.023973	0.0104172	-0.0114448	-0.00551665	-0.0027677	0.00334033	-0.00685615	-0.00759033	-0.00696656
EGR1-10	0.00193775	0.000782728	0.0262462	0.0140056	-0.00971846	0.00620461	-0.0146048	-0.00475756	-0.0178482	-0.0261835
EGR1-15	0.0293774	0.0214798	0.0388701	0.00677546	0.0438488	0.0298768	0.0035132	0.0272908	0.00995808	-0.00818615
EGR1-30	0.0802582	0.0896441	0.198627	0.112331	0.111912	0.0170752	0.0248892	0.0282229	0.0141288	-0.00317691
EGR1-60	0.403793	0.506505	0.561498	0.735897	0.853703	0.0170509	0.0851206	0.170694	0.0895056	0.267888
EGR1-90	0.621585	1.12592	0.857044	1.37848	1.66524	0.0102953	0.103479	0.202441	0.106136	0.316332
EGR1-120	0.335044	1.00903	0.605464	1.10922	1.45398	0.00781387	0.13288	0.132487	0.0549505	0.155808
EGR1-180	0.129213	0.570106	0.355386	0.520617	0.495526	-0.00412369	0.00835536	0.00770644	0.0130203	0.0484617
EGR1-270	0.041192	0.135672	0.177344	0.161508	0.124233	0.0307276	0.0221779	0.0166982	0.00808592	0.0265768
EGR1-360	0.0719177	0.0554157	0.134647	0.0595978	0.122016	0.0108796	0.00585056	0.0116482	-0.00101961	0.00571995
JunB0	0	0	0	0	0	0	0	0	0	0
JunB2	-0.0783674	-0.164507	0.00329378	-0.0260784	-0.0303784	0.00374338	-0.00101447	0.0184922	0.00599453	-0.064966
JunB5	-0.145818	-0.143991	-0.0526423	-0.0420079	-0.0426593	-0.00356252	0.0240887	0.0315509	0.000778009	0.000644354
JunB10	-0.106887	-0.134974	-0.028559	-0.0537211	-0.0756185	0.0532424	0.0105839	0.029489	0.105801	-0.0560003
JunB15	0.0433322	0.0184764	0.138904	0.0251462	0.0384437	0.0547783	0.0204122	0.0240077	-0.0244544	0.100242
JunB30	0.237253	0.00966073	0.210252	0.059501	0.158064	0.0650525	0.0569612	0.130637	0.0685938	0.0313396
JunB60	0.0137975	0.0691478	0.218198	0.250314	0.316579	0.176923	0.219269	0.414292	0.246074	0.392507
JunB90	0.175363	0.242216	0.403566	0.557814	0.842156	0.369034	0.518619	0.968051	0.543235	0.916672
JunB120	0.111665	0.282906	0.462536	0.535039	1.0467	0.514812	0.772068	1.28753	0.606277	1.37845
JunB180	0.194787	0.505728	0.461162	0.427539	1.14227	0.930318	1.14552	1.91842	1.12213	1.88116
JunB270	0.15414	0.486953	0.464179	0.416623	0.770672	1.01125	0.973099	1.45927	0.613887	1.18611
JunB360	0.725216	0.599723	0.576959	0.280293	0.418147	0.786853	1.00879	1.17629	1.20936	1.1446
FosB0	0	0	0	0	0	0	0	0	0	0
FosB2	0.0833854	0.0119588	0.028443	0.0144923	-0.00529461	-0.0382113	-0.149316	0.0307293	-0.0349814	-0.0716046
FosB5	0.0200249	-0.0274046	-0.00774482	0.0280449	0.0328132	-0.0897608	-0.225386	-0.0243909	-0.135707	-0.166443
FosB10	0.0063429	-0.0156618	-0.00172814	0.150385	0.069762	-0.0364658	-0.0568437	0.152534	-0.0109511	0.0392714
FosB15	-0.0139868	-0.0628511	0.00553585	0.00336965	0.0819582	0.0167076	-0.143743	0.114534	-0.125555	0.0097476
FosB30	0.0153548	0.108529	-0.00503528	-0.0128294	0.0235568	-0.494972	-0.675522	0.0975836	0.0113397	-0.0821393
FosB60	0.0758894	-0.0218238	0.0513852	0.0491176	0.0631998	0.304375	-0.0268657	0.579393	0.267465	0.427597
FosB90	0.270547	0.064571	0.0793742	0.152425	0.204853	0.48586	0.361373	1.20175	0.359348	1.11985
FosB120	0.0951972	0.104779	0.125849	0.258076	0.292764	0.271811	0.138349	1.0176	0.196187	0.540498
FosB180	0.567958	0.196797	0.158154	0.35056	0.569199	0.43769	0.692496	1.903	0.558696	1.45636
FosB270	0.080791	0.00240086	0.0591821	0.118659	0.16734	0.554723	0.547109	1.74664	0.269195	1.05149
FosB360	0.114367	0.165049	0.370775	0.342378	0.432703	-0.327698	-0.299653	0.827558	0.239741	1.06254
	Anis1000+PD	Anis1000+H89	Anis1000+SP	Anis1000+SB	Anis1000+LY
Cell death1	3.22647	-0.0791999	-0.00491899	0.919308	0.811996
Cell death3	8.89119	1.90039	2.10321	4.8433	2.88624
Cell death6	6.17889	2.09383	2.25709	4.60205	2.09735
Cell death9	6.69858	2.95313	2.48381	7.90089	3.88411
Cell death12	4.60334	1.82628	1.73361	7.102	3.25276
Cell death18	6.44008	2.26122	1.8064	6.2386	2.37641
Cell death24	2.95059	0.74452	1.34271	5.98763	2.54383
Cell death36	1.3259	0.523828	0.838223	1.50596	1.98795
Cell death48	1.59529	0.74491	0.852709	1.23882	1.47315
Cell cycle4	1.47448	1.42477	1.45143	1.20626	0.819211
Cell cycle8	1.81372	1.25244	1.31091	0.25745	1.27567
Cell cycle12	-0.357213	-0.532411	-0.749387	-0.579367	-0.381703
Cell cycle16	-0.912133	0.0343831	-0.357123	-0.96611	-0.646566
Cell cycle20	0.193396	0.28992	-1.04337	-0.669574	0.107627
Cell cycle24	-0.812492	-1.08796	1.32371	-0.870157	-0.174505
Cell cycle28	0.175666	-0.877377	2.00398	-0.721581	0.786046
Cell cycle32	0.349057	-0.518711	1.75019	1.78308	-0.484263
