# Supplementary material for: The Extraction of Simple Relationships in Growth Factor-Specific Multiple-Input and Multiple-Output Systems in Cell-Fate Decisions by Backward Elimination PLS Regression
Source: PLoS One. 2013 Sep 9;8(9):e72780. doi: 10.1371/journal.pone.0072780 (PMC3767677; doi:10.1371/journal.pone.0072780)
Supplement: Table S3 — Coefficient matrices of the full PLS model, the best PLS model and the simple PLS model. (XLS) [file pone.0072780.s005.xls]

## Sheet: Sheet1
	Table S3. Coefficient matrices of the full PLS model, the best PLS model and the simple PLS model.

## Sheet: The full PLS model
	Neurite length6	Neurite length9	Neurite length12	Neurite length18	Neurite length24	Neurite length30	Neurite length36	Neurite length42	Neurite length48	Cell death1	Cell death3	Cell death6	Cell death9	Cell death12	Cell death18	Cell death24	Cell death36	Cell death48	Cell viabirity6	Cell viabirity9	Cell viabirity12	Cell viabirity18	Cell viabirity24	Cell viabirity30	Cell viabirity36	Cell viabirity42	Cell viabirity48	Cell cycle4	Cell cycle8	Cell cycle12	Cell cycle16	Cell cycle20	Cell cycle24	Cell cycle28	Cell cycle32	c-FOS0	c-FOS2	c-FOS5	c-FOS10	c-FOS15	c-FOS30	c-FOS60	c-FOS90	c-FOS120	c-FOS180	c-FOS270	c-FOS360	c-JUN0	c-JUN02
Intercept terms	-0.557033	-0.472454	-0.395599	-0.470722	-0.372046	-0.409784	0.100256	0.318009	0.353275	-0.234752	-0.296638	-0.296954	-0.258158	0.157079	-0.0904381	0.197472	-0.234293	-0.192313	-0.171128	-0.245685	-0.00711465	0.0216684	-0.0291723	-0.0503047	-0.137233	-0.189434	-0.135781	0.986313	0.705751	-0.466441	-0.667954	-0.664109	-0.0574649	-0.331548	0.0925619	-0.460639	-0.463026	-0.459999	-0.443742	-0.441214	-0.188413	0.155418	0.197026	0.0945687	-0.163567	-0.305915	-0.403112	-0.76482	-0.696629
ERK0	-7.28012e-05	-7.87823e-05	-0.000202185	7.28838e-05	0.000608517	-9.82237e-05	-0.000980762	-0.000496413	-0.00122155	-0.000615653	-0.000928901	-0.000685622	-0.000664332	-0.00271113	-0.000974955	0.000222837	-1.47315e-05	-2.84987e-05	0.000117502	-0.000254347	-8.27691e-06	0.000250266	0.000305635	7.48652e-05	0.000363617	0.000236247	4.98634e-06	-0.00109329	-0.000836272	-0.000120341	-0.000122962	-0.000584011	0.000637341	-0.000679435	-0.000755196	1.78958e-05	6.30002e-06	3.22503e-05	-4.92137e-06	-5.72627e-05	-0.00075723	-0.00292123	-0.00256684	-0.00198585	-0.00118648	-0.000567407	-0.00022738	0.000148185	0.000102048
ERK2	0.00281517	0.00666897	0.0106455	0.00418308	0.00761225	0.0126105	0.0282063	0.0218039	0.0495081	-0.00434198	-0.00628913	-0.00562226	-0.00429267	-0.012956	-0.00502311	-0.00703841	0.000530728	0.000225823	0.000730665	0.0136715	0.0160546	0.0201998	0.0260221	0.0299642	0.029768	0.0339963	0.0371562	-0.00195778	-0.00163307	0.00233141	-0.00119266	0.00381651	-0.0215175	-0.000678238	-0.0117211	-0.000363834	7.18506e-05	-0.000327187	3.78053e-06	0.00116542	0.0217015	0.075697	0.065158	0.0510695	0.0298142	0.0136236	0.0050204	-0.00298675	0.00369283
ERK5	0.0208474	0.0316155	0.0396053	0.025102	0.0404301	0.0455731	0.0835668	0.0816993	0.130129	-0.0166699	-0.0226181	-0.0196731	-0.0174259	-0.0578108	-0.0239943	-0.0188616	-0.000463641	0.00310107	0.0158532	0.0434973	0.0459554	0.06371	0.0641269	0.0807456	0.0885776	0.0931251	0.0922133	-0.00315598	-0.0168746	-0.00877321	-0.00756869	0.00621845	-0.0440649	-0.0179695	-0.0371564	-0.000772732	-0.00166637	-0.00215096	-0.00169949	0.0011812	0.0377731	0.156715	0.106165	0.0999533	0.0541718	0.0261782	0.00702555	-0.00605639	0.0040512
ERK10	0.0403866	0.0597743	0.0779793	0.0313092	0.0476346	0.079734	0.174911	0.188507	0.257908	-0.0027057	-0.002593	-0.00419524	-0.00855342	-0.012661	-0.0056681	-0.0292493	0.00148093	0.0117149	0.0393133	0.0745616	0.0673076	0.0899022	0.0667272	0.116834	0.109986	0.109541	0.116742	0.112144	0.0495282	-0.00644124	-0.00775707	0.00780499	-0.0652447	-0.0200046	-0.0221465	-0.00114743	-0.00408028	-0.00606697	-0.00267517	0.003545	0.0653847	0.303442	0.199009	0.196057	0.106354	0.0551016	0.0156119	-0.00832728	-0.00961618
ERK15	0.0316925	0.0473287	0.0635158	0.0203936	0.0290685	0.0626931	0.148013	0.159329	0.216952	0.00576122	0.00901133	0.00549928	0.000330626	0.018839	0.00714326	-0.0232292	0.00196903	0.0105041	0.0319271	0.0592512	0.0508288	0.0656063	0.0437026	0.0882468	0.0764825	0.0755266	0.0850245	0.117905	0.0605815	-0.000964866	-0.00415506	0.00760454	-0.0532079	-0.00974303	-0.00585373	-0.00094864	-0.00329767	-0.00528069	-0.00184525	0.00356485	0.0569238	0.263321	0.178088	0.171809	0.0942453	0.0490276	0.0146681	-0.00682456	-0.0108138
ERK30	0.00552092	0.00974514	0.0148206	0.00118169	0.00299695	0.0139513	0.0379189	0.0406811	0.0587653	0.00315481	0.00410211	0.00308657	0.00125603	0.00956822	0.00453935	-0.00519518	0.00118224	0.00278115	0.0068985	0.0134982	0.0119368	0.0144748	0.0100855	0.0220449	0.0157774	0.0159051	0.0208609	0.0394319	0.0244505	0.0039052	2.86244e-05	0.000619792	-0.0144951	-5.63261e-05	0.00123096	-0.000224832	-0.000535473	-0.00124239	-7.08246e-05	0.00139731	0.0178587	0.0759742	0.0578223	0.0511738	0.0290716	0.0148707	0.00511924	-0.00158946	-0.00278321
ERK60	0.00640712	0.00985709	0.0134892	0.00354134	0.00579194	0.0131484	0.0316201	0.0349448	0.0469751	0.00133356	0.0018891	0.00126379	-8.55207e-05	0.00343463	0.0015859	-0.0045869	0.00058037	0.00238837	0.00707055	0.0122656	0.0106172	0.0137515	0.00882807	0.0187526	0.0155425	0.015097	0.0175265	0.0283012	0.0153436	0.000586557	-0.000744662	0.000663174	-0.0107793	-0.00225701	-0.000860318	-0.000178349	-0.000675016	-0.0011346	-0.000327411	0.000826625	0.0121037	0.056045	0.0382843	0.0368108	0.0202633	0.010614	0.00324228	-0.00124007	-0.00254846
ERK90	0.00510456	0.00865541	0.0125515	0.00201742	0.00470959	0.0121666	0.0304367	0.0337159	0.0471202	0.00109748	0.00125409	0.000895437	-0.000502293	0.00175589	0.00135113	-0.00417503	0.000835784	0.00228705	0.0063564	0.011394	0.0104388	0.0133839	0.00954651	0.0191545	0.0150797	0.0148871	0.0181322	0.0293848	0.0172366	0.00222358	-0.000451953	-0.00031246	-0.0110071	-0.00188917	-0.00107278	-0.000161896	-0.000506486	-0.00101651	-0.000153875	0.000979735	0.0131235	0.0574496	0.0419013	0.0383631	0.0215047	0.0111113	0.00364592	-0.0011111	-0.00213757
ERK120	0.00692878	0.0108039	0.014744	0.00379342	0.00715217	0.0144558	0.0339422	0.0385728	0.0509511	0.000681099	0.000831109	0.000502745	-0.00104631	-3.36167e-05	0.000463402	-0.00470195	0.00067754	0.00266752	0.00811339	0.0132175	0.0117641	0.015603	0.0101264	0.021004	0.0175986	0.0168618	0.0193868	0.0310234	0.0167143	0.000743551	-0.000952153	-0.000344088	-0.0109969	-0.00348578	-0.00187198	-0.000167477	-0.000734009	-0.00122284	-0.000350351	0.000865802	0.0124772	0.0585417	0.0393606	0.0384388	0.0210585	0.0111229	0.00334694	-0.00111785	-0.00277002
ERK180	0.00565512	0.00926744	0.0130289	0.00262581	0.00596117	0.012726	0.0305088	0.0348123	0.0468282	0.000518847	0.00044331	0.000287648	-0.0011799	-0.000917706	0.000318489	-0.00406544	0.000765524	0.00240698	0.00709585	0.011634	0.0106659	0.0140837	0.00959137	0.0194391	0.0158122	0.0152428	0.0180093	0.0292811	0.0165096	0.00158677	-0.000709697	-0.000897131	-0.0101398	-0.00301978	-0.00177999	-0.000142926	-0.00058448	-0.00106156	-0.000226745	0.00087747	0.0119488	0.0543528	0.0379376	0.0360312	0.0199449	0.010461	0.00328311	-0.000939159	-0.00235374
ERK270	0.0020944	0.0040169	0.00639435	-0.000206153	0.000775003	0.00585028	0.0166619	0.0184971	0.0262826	0.00161559	0.00198975	0.00159251	0.000586707	0.00435643	0.00227416	-0.00198676	0.000651944	0.00133291	0.00316228	0.00557124	0.00496077	0.00596972	0.00385323	0.00943415	0.0060508	0.00593638	0.00848517	0.019997	0.0128465	0.00240075	0.000167726	-0.000395492	-0.00594356	9.6067e-06	0.00106456	-8.13552e-05	-0.000207667	-0.000551126	2.80396e-05	0.000675623	0.00788407	0.0334773	0.0259183	0.0227666	0.0130089	0.00670591	0.0023693	-0.000541846	-0.0014319
ERK360	0.000484485	0.000719788	0.00142312	-0.000665477	-0.00224028	0.000820843	0.00509118	0.00460759	0.00678799	0.00257142	0.00372846	0.00286341	0.00243441	0.0101052	0.0038655	-0.000631669	0.000187624	0.000411026	0.000384236	0.00113891	0.000102764	-0.000725944	-0.00182613	6.80833e-06	-0.00176814	-0.00172387	-0.000564133	0.00868828	0.00607115	0.000895712	0.000515291	0.00129846	-0.00184366	0.00209718	0.00340021	-4.6325e-05	-6.96881e-05	-0.000209353	3.0744e-05	0.000267405	0.00273547	0.0118259	0.00970315	0.00810192	0.00475447	0.00244316	0.000939657	-0.000351474	-0.000935089
CREB0	3.53361e-05	0.000182746	0.000384955	-0.000112623	-6.13208e-05	0.000356701	0.00117528	0.00114606	0.00203004	0.000106623	0.00011554	9.14156e-05	4.32261e-05	0.000324929	0.000182791	-0.000164846	6.34606e-05	6.80876e-05	9.83189e-05	0.000381676	0.000398312	0.000440082	0.000467181	0.000803901	0.000509809	0.000581294	0.000846606	0.00128308	0.00094113	0.000305636	3.91977e-05	7.43714e-06	-0.000618817	0.000115252	2.94381e-05	-8.63993e-06	3.24223e-06	-2.64732e-05	1.70643e-05	6.74138e-05	0.000807535	0.00298705	0.00263042	0.00207871	0.00123086	0.000600292	0.000237105	-6.49105e-05	-2.02323e-05
CREB2	-0.0115552	-0.0138979	-0.0150868	-0.00853765	-0.0117689	-0.0143801	-0.0267139	-0.0381575	-0.0303919	-0.00102941	-0.00222245	-0.00163501	0.000662969	-3.69315e-05	0.000599998	0.00259944	0.00047279	-0.00338963	-0.0127803	-0.0111619	-0.0067271	-0.0112211	0.00228879	-0.0090663	-0.00961816	-0.00498041	-0.00227923	-0.0296852	-0.0102085	0.00700234	0.00223087	0.0015139	-0.0015472	0.00852465	-0.000964179	-6.53265e-06	0.00153635	0.00161557	0.0011042	0.000389219	0.00337085	-0.0133447	0.0112763	-0.00537325	-6.14822e-05	-0.00200472	0.00109374	-0.000396799	0.0063482
CREB5	-0.00938371	-0.0103862	-0.0099318	-0.00531435	-0.00981955	-0.00841803	-0.0120198	-0.0296595	-0.00763773	-0.000948587	-0.00157813	-0.00180809	0.0014919	0.00508857	0.0017031	-0.00181397	0.000388982	-0.00351865	-0.0134276	-0.00392457	0.000323092	-0.00331149	0.0129065	0.00302588	0.00294598	0.0102495	0.0141328	-0.0336109	-0.0133061	0.00662388	0.0018492	0.00711172	-0.0136738	0.0109124	-0.00402926	-0.000266761	0.00148064	0.00138977	0.00097702	0.000911137	0.0148179	0.0275335	0.0457343	0.0217171	0.0156997	0.00510484	0.00365119	-0.00257735	0.00802275
CREB10	-0.00792412	-0.00591737	-0.0020917	-0.00545244	-0.00653548	-0.000309789	0.00875753	-0.00819663	0.0291192	-0.00224439	-0.00411424	-0.00377359	-0.000993212	-0.00185127	7.64152e-05	-0.00494773	0.00134654	-0.00237642	-0.010707	0.00403098	0.00956152	0.00846406	0.0255906	0.0212708	0.0178405	0.0262883	0.0337276	-0.0171147	-0.00202232	0.0107538	0.00165403	0.005846	-0.0245554	0.00966544	-0.00832891	-0.000400561	0.00147568	0.000956414	0.0011493	0.00190478	0.0280007	0.076502	0.0872775	0.0554309	0.035368	0.0146767	0.00724529	-0.00356302	0.00840389
CREB15	-0.00367752	0.00226942	0.0120695	-0.0080161	-0.0112735	0.0114421	0.049789	0.0343621	0.0916284	0.00683755	0.00835221	0.0059298	0.00596883	0.0303882	0.0135757	-0.00991368	0.00302917	0.000845005	-0.00478934	0.0162313	0.0184406	0.0169101	0.0283544	0.0379587	0.0239958	0.0326178	0.0477009	0.0386697	0.0355738	0.0177857	0.00334925	0.00828423	-0.0399189	0.0152539	0.00176114	-0.000659695	0.00102668	-0.000453715	0.00134794	0.00381168	0.0492041	0.165306	0.158729	0.116214	0.0705938	0.032697	0.0139129	-0.00541105	0.00392084
CREB30	-0.00999429	-0.0047031	0.00643642	-0.0185213	-0.0258099	0.00334774	0.0451172	0.029439	0.0885206	0.0142807	0.0178643	0.0140317	0.0124608	0.0554197	0.0249128	-0.0069832	0.00442846	0.00109092	-0.00829812	0.00937413	0.0112187	0.00466117	0.0168259	0.0273647	0.0051197	0.0137829	0.0344047	0.0640158	0.0591439	0.0267505	0.00661207	0.00646749	-0.0378179	0.0235169	0.014313	-0.000579298	0.00166477	-0.000237401	0.00225606	0.00475588	0.0528608	0.172725	0.176095	0.12441	0.0771402	0.0359196	0.016301	-0.00473466	0.00237107
CREB60	-0.0101199	-0.00503878	0.00636736	-0.0202244	-0.0292374	0.00233344	0.0463393	0.0316099	0.0889752	0.017405	0.0222776	0.0175986	0.0152828	0.0665313	0.0293512	-0.00643291	0.00464019	0.00155075	-0.00786088	0.00843407	0.00905547	0.00113798	0.0113135	0.0233673	-0.00100628	0.0069899	0.028568	0.0746444	0.0667438	0.0278051	0.00735652	0.00661718	-0.0363993	0.0255217	0.0193909	-0.000560953	0.00160581	-0.00040154	0.00232682	0.00490185	0.0526132	0.174075	0.17705	0.125594	0.0778962	0.0365784	0.0166169	-0.00454458	0.000828283
CREB90	-0.0195698	-0.0193524	-0.0137183	-0.0228918	-0.0331403	-0.0157936	-0.00233049	-0.0243597	0.0187061	0.0109764	0.0132583	0.0106238	0.0115723	0.0463353	0.0208283	-0.000695709	0.00343538	-0.00280563	-0.0195001	-0.0082606	-0.00339898	-0.0141464	0.00679653	0.00157105	-0.0147948	-0.00481869	0.011822	0.0154554	0.0319552	0.0253751	0.00741581	0.00612619	-0.0233302	0.0265255	0.0132002	-0.000345437	0.00272571	0.00155378	0.00271777	0.00348877	0.035767	0.090945	0.121098	0.0706106	0.047598	0.0201866	0.0115013	-0.00318318	0.00715633
CREB120	-0.0174686	-0.0188563	-0.0167458	-0.0173276	-0.0244863	-0.0173901	-0.018561	-0.0367985	-0.010216	0.00491659	0.00526202	0.00434697	0.00623726	0.023228	0.0109321	0.00146414	0.00208407	-0.00356843	-0.0180413	-0.0115525	-0.00619311	-0.0145453	0.00467603	-0.0052048	-0.0140217	-0.00607038	0.00418025	-0.0105044	0.0102196	0.0175585	0.00523134	0.00377895	-0.0125306	0.0188531	0.00618911	-0.000170248	0.00237807	0.00182891	0.00210542	0.00202728	0.0201399	0.0369375	0.0682534	0.032011	0.023915	0.00888329	0.00652601	-0.0017897	0.00763824
CREB180	-0.0152316	-0.0181126	-0.0191161	-0.0121933	-0.0173018	-0.0186424	-0.0320211	-0.0471511	-0.035332	0.000342396	-0.000570242	-0.000287868	0.00237252	0.00619918	0.00333526	0.00318967	0.000838512	-0.00416648	-0.0166276	-0.0142176	-0.00890075	-0.015411	0.00176575	-0.0119086	-0.0141695	-0.00806116	-0.00347526	-0.0322209	-0.00837639	0.0103342	0.00337374	0.00240089	-0.0031184	0.0126317	0.0010706	-2.91642e-05	0.0020151	0.00200753	0.00152453	0.000735419	0.0064063	-0.00957537	0.0219631	-0.00141933	0.00331615	-0.000896593	0.00216429	-0.000667907	0.00773948
CREB270	-0.0136518	-0.0163018	-0.0168599	-0.0117258	-0.0179799	-0.0169522	-0.0264781	-0.0408124	-0.0291816	0.00257757	0.00280606	0.00229293	0.00440664	0.0147139	0.00643924	0.00260241	0.000860379	-0.00355172	-0.0151079	-0.012615	-0.00870648	-0.0155503	-0.000794204	-0.0121656	-0.0155041	-0.00994341	-0.00500562	-0.0233481	-0.00333785	0.00994189	0.00354123	0.0033941	-0.003675	0.0134419	0.00415061	-5.69174e-05	0.00178858	0.00169321	0.00141131	0.000831615	0.00728139	-0.00213943	0.0254859	0.00323395	0.00570905	0.000585655	0.00253116	-0.000843596	0.00628005
CREB360	-0.0105828	-0.0124359	-0.0131472	-0.0086229	-0.011023	-0.0127794	-0.0227802	-0.0317197	-0.0248093	-0.000595833	-0.00175589	-0.0011356	0.000531018	-0.000120127	0.000879619	0.00267009	0.000652728	-0.00274856	-0.0108597	-0.0101122	-0.00607101	-0.0100802	0.00143536	-0.00780379	-0.0093814	-0.00558363	-0.00253861	-0.0211864	-0.00523848	0.00732714	0.00218578	0.000177149	-0.000935956	0.00742549	-0.00015507	1.96179e-05	0.00138563	0.00139101	0.00106382	0.000464236	0.00333314	-0.010268	0.0117025	-0.00339042	0.000817477	-0.00123242	0.00123754	-0.000113528	0.00521874
JNK0	-0.00122104	-0.000995156	-0.00137886	-0.000465881	0.00337822	-0.000694821	-0.0055499	-0.00271731	-0.00509337	-0.00417165	-0.00649276	-0.00475476	-0.0046308	-0.0186629	-0.00644638	0.00138439	0.000123775	-0.000208982	0.00034492	-0.00156973	0.000545545	0.00222322	0.0035021	0.00211145	0.0032292	0.00275845	0.00205779	-0.00569621	-0.00367312	0.000544608	-0.000609253	-0.00424201	0.00290863	-0.0040523	-0.00532401	0.000108926	0.000156137	0.000260652	9.23457e-05	-0.000192613	-0.00304948	-0.0137708	-0.0105571	-0.00895378	-0.00516897	-0.00255123	-0.000902508	0.000901158	0.00103491
JNK2	0.00511202	0.00877666	0.0101205	0.00846845	0.0207808	0.0135478	0.0150148	0.0199615	0.0289511	-0.0138758	-0.0202395	-0.0159274	-0.0147893	-0.0557869	-0.0209437	-0.00344226	-0.000178144	0.000513688	0.00606398	0.0110459	0.0156501	0.024865	0.0269751	0.029182	0.0350724	0.0354154	0.0327601	-0.0157283	-0.0159181	-0.00333025	-0.00395086	-0.00573979	-0.00760901	-0.0143495	-0.0228403	-3.50453e-05	-0.000336434	-0.000203225	-0.000507574	-0.000204073	0.00442205	0.0182284	0.00738012	0.0105977	0.00470957	0.00220047	-0.00012986	-0.000189796	0.00325566
JNK5	0.000395945	0.0022199	0.00152384	0.00496423	0.017692	0.0050855	-0.00561467	-0.000287745	0.000112141	-0.0157261	-0.0233116	-0.0179192	-0.0163401	-0.0642527	-0.0236974	0.000335466	-0.000247048	-0.000735699	0.00239401	0.00259436	0.00900925	0.0168124	0.0217514	0.0182754	0.0253444	0.0253809	0.0216449	-0.0293487	-0.0224001	-0.00234568	-0.00347025	-0.00893551	0.000788319	-0.0145301	-0.0232239	0.000144688	0.000150444	0.000536576	-0.000186838	-0.000666088	-0.00399848	-0.0202227	-0.0188547	-0.0142809	-0.00897695	-0.00478365	-0.00221412	0.00118412	0.00465677
JNK10	-0.00311569	-0.00292117	-0.00278211	-0.00147616	0.000448722	-0.00177521	-0.00507878	-0.00789229	-0.00204383	-0.00357004	-0.00556832	-0.00430551	-0.00330265	-0.0132315	-0.00459726	7.58812e-05	0.000242895	-0.00101916	-0.00309932	-0.00120226	0.00160231	0.00218654	0.0076456	0.00443714	0.00514483	0.0069454	0.00769352	-0.0125428	-0.00594006	0.00233101	-4.13599e-05	-0.00108641	-0.00285865	-0.00022218	-0.00569166	-1.26213e-05	0.000499239	0.000519808	0.000323254	0.000182505	0.00311418	0.00242334	0.00869148	0.00270563	0.00239947	0.000439069	0.000646482	-0.000195617	0.0030389
JNK15	-0.00373716	-0.00527221	-0.0052668	-0.00462942	-0.0117237	-0.00655709	-0.00513298	-0.0120681	-0.00851694	0.00683376	0.00999005	0.0076212	0.00780008	0.0299345	0.0111091	0.000267496	0.000220492	-0.000831856	-0.00543511	-0.00421679	-0.00574043	-0.0107239	-0.00824615	-0.0104039	-0.0135995	-0.0118149	-0.00922844	0.00248999	0.00600008	0.00314817	0.00225781	0.0052729	-0.00195797	0.00969492	0.0099682	-9.47648e-05	0.000426839	0.000272846	0.000422947	0.000456159	0.00383656	0.00803259	0.0149327	0.00680739	0.00526134	0.0020342	0.00154181	-0.000897941	0.000159128
JNK30	0.00113425	-0.00446951	-0.00410924	-0.00588792	-0.0419471	-0.0114139	0.0133037	-0.0103652	-0.0056908	0.038542	0.0587739	0.0440635	0.042664	0.16754	0.0593223	-0.00451728	-0.000725689	0.000166377	-0.00983234	-0.00327277	-0.0202161	-0.0400408	-0.0482777	-0.044213	-0.0559144	-0.0529181	-0.0464919	0.0425165	0.0337038	-0.000221717	0.00768779	0.0319275	-0.00925039	0.0394769	0.0543924	-0.000618459	-0.000459656	-0.00113599	2.89716e-07	0.00124023	0.0128143	0.0577077	0.0522813	0.0387356	0.0239991	0.0117243	0.00516828	-0.00527548	-0.00860387
JNK60	-0.0033488	-0.0201462	-0.0267213	-0.0107206	-0.0841409	-0.0396643	-0.0237111	-0.073759	-0.0909084	0.0711048	0.109825	0.0821386	0.0820274	0.315904	0.109722	-0.00245722	-0.00341169	-0.00333907	-0.0275679	-0.0233014	-0.0551952	-0.0969741	-0.108509	-0.116444	-0.129363	-0.123975	-0.119401	0.0270854	0.0292687	-0.00820539	0.0144897	0.0629868	0.00171209	0.0765178	0.104461	-0.000930752	-0.00041268	-0.000694195	-0.000162974	0.000296423	-0.000567969	0.00783719	0.0186197	0.00410708	0.00570018	0.00200859	0.00255827	-0.00837071	-0.0134917
JNK90	0.00177588	-0.00712174	-0.0113451	0.000513401	-0.0388012	-0.0169465	-0.00883986	-0.0387077	-0.0461029	0.0355011	0.0561003	0.0412303	0.0424579	0.163766	0.0551837	-0.00392503	-0.0027533	-0.00222401	-0.0141822	-0.00805674	-0.0255972	-0.0461334	-0.0518136	-0.0571066	-0.0593323	-0.0555396	-0.0559112	-0.00229116	0.00115757	-0.00972511	0.00622652	0.0377648	-0.00288749	0.0390138	0.0505523	-0.000626164	-0.000549402	-0.000485745	-0.000607658	-0.000272503	2.49446e-05	0.00774596	0.00775229	0.00272793	0.00253662	0.000566014	0.000590054	-0.00558733	-0.0059933
JNK120	-0.00505868	-0.0176113	-0.029691	0.00530287	-0.0215661	-0.0297689	-0.0672397	-0.0950571	-0.126499	0.0124127	0.0227712	0.0156328	0.0213806	0.074557	0.0207387	0.00333914	-0.00475568	-0.00697656	-0.0208786	-0.0231435	-0.0310098	-0.0457004	-0.039382	-0.065362	-0.0502061	-0.0464072	-0.0582296	-0.0928489	-0.0602852	-0.0183236	0.00196868	0.0268464	0.0174868	0.0218848	0.0209926	-0.000161429	0.000341247	0.00185047	-0.000774206	-0.00301129	-0.029077	-0.119871	-0.0937585	-0.0841667	-0.0479007	-0.0255034	-0.0090976	-0.00213665	0.00348251
JNK180	-0.00709236	-0.0123651	-0.0165892	-0.00453252	-0.0153978	-0.0174466	-0.033665	-0.0445219	-0.0555563	0.00640138	0.0101569	0.00760791	0.00933208	0.0323082	0.0106821	0.00367252	-0.000985156	-0.00304607	-0.0111357	-0.0143007	-0.015939	-0.0238253	-0.0187615	-0.0302043	-0.0281687	-0.0263221	-0.0279984	-0.0288643	-0.0140193	-0.00131824	0.00238396	0.00754888	0.00874967	0.0116782	0.0116799	2.66569e-05	0.000714638	0.00113209	0.000343028	-0.000703974	-0.0100934	-0.0494766	-0.0300437	-0.0324186	-0.0171589	-0.00943211	-0.00251128	-0.000120992	0.00182777
JNK270	-0.00650277	-0.0116042	-0.0157523	-0.00363371	-0.0143273	-0.0164017	-0.0320143	-0.0433	-0.0532481	0.00596273	0.00963556	0.00710791	0.0089947	0.0311844	0.0100861	0.00312481	-0.0010694	-0.00305217	-0.01092	-0.0132404	-0.0148773	-0.0223681	-0.0171719	-0.0284809	-0.0259401	-0.0238945	-0.0257901	-0.0304622	-0.0155448	-0.00187174	0.00215299	0.00808069	0.00760857	0.0113415	0.010673	6.71618e-07	0.000667664	0.00109357	0.000277091	-0.000713447	-0.00933577	-0.0463443	-0.0281296	-0.030539	-0.0161798	-0.00899534	-0.00243151	-0.000336887	0.00203259
JNK360	0.00215097	0.00536832	0.008675	-0.000487888	0.00473988	0.00859459	0.0206678	0.025865	0.0361445	-0.00172152	-0.00342468	-0.00235141	-0.00367757	-0.0116906	-0.00293676	-0.00193256	0.00109141	0.00180134	0.00511594	0.0073767	0.00852759	0.0118006	0.0100131	0.0171692	0.0132491	0.0127717	0.0159621	0.024199	0.0154357	0.00406975	-0.000396809	-0.00442446	-0.00687394	-0.00390301	-0.00392199	-3.21251e-05	-0.000169292	-0.000592684	0.000117979	0.000855877	0.0095817	0.0394829	0.0307395	0.0271862	0.0154833	0.00803349	0.0028293	-6.89749e-05	-0.00103423
Akt0	0.000164903	0.000451813	0.000553345	0.000384473	0.00156052	0.000815116	0.000614206	0.00124535	0.00175198	-0.00123835	-0.00186952	-0.0014276	-0.00137096	-0.00525586	-0.00188355	-8.3251e-05	2.73221e-05	3.30617e-05	0.000434818	0.000572746	0.00108496	0.0018225	0.0020819	0.00217345	0.00253131	0.00250971	0.00236743	-0.00105521	-0.000974042	-1.94862e-05	-0.000282737	-0.000838429	-0.000280947	-0.00126368	-0.00190227	8.3812e-06	-9.12461e-07	8.49381e-06	-1.24729e-05	-1.14654e-05	0.000152309	0.000406027	3.14908e-05	0.000237917	6.53325e-05	2.63276e-05	-3.5104e-05	7.78257e-05	0.000288317
Akt2	0.0243712	0.0215563	0.0115437	0.0434483	0.0453947	0.0201189	-0.00464936	-0.014501	-0.036782	-0.0198762	-0.0215734	-0.0204494	-0.0125462	-0.0510171	-0.0299714	-0.0104199	-0.00749264	-0.00313708	0.00655183	0.018082	0.0138821	0.0261895	0.0224244	0.0105613	0.0476883	0.0482297	0.0219963	-0.125863	-0.110252	-0.0433868	-0.0114527	0.0201269	-0.000340684	-0.0211001	-0.0343122	-0.00040711	-0.00264871	-0.000465098	-0.00401594	-0.00488382	-0.0265625	-0.0737725	-0.105978	-0.0640822	-0.0441479	-0.0220932	-0.0129107	-0.0036868	0.00524799
Akt5	0.0114403	0.00415713	-0.00931065	0.031275	0.0291895	-0.00179039	-0.0480253	-0.0612068	-0.0967818	-0.0178641	-0.0197359	-0.0181519	-0.00969229	-0.0448153	-0.026339	-0.00232677	-0.00709143	-0.00595432	-0.00453699	-0.00214823	-0.00363808	0.00194906	0.00549381	-0.0182418	0.0171116	0.0181957	-0.00706244	-0.14408	-0.113088	-0.0371279	-0.00841359	0.0163597	0.0147894	-0.0138961	-0.0265763	-9.80574e-05	-0.00128134	0.00117905	-0.00290214	-0.00522854	-0.0390849	-0.139629	-0.141786	-0.104778	-0.0650718	-0.0332181	-0.0152839	-0.00140878	0.00778265
Akt10	0.00682495	0.000767166	-0.00786903	0.0172995	0.00833092	-0.00501941	-0.0301933	-0.0421402	-0.0664394	-0.00254799	0.000637306	-0.00144572	0.00324562	0.00813107	-0.0034342	-0.00141116	-0.00452889	-0.00361711	-0.00482997	-0.00373756	-0.00836357	-0.00949081	-0.00975116	-0.0238811	-0.0047038	-0.00399154	-0.0184745	-0.0788304	-0.0617971	-0.0229346	-0.00341699	0.0158802	0.00992947	-0.00042418	-0.00370045	-0.000136851	-0.000881666	0.000530737	-0.00176613	-0.00308248	-0.0240161	-0.083152	-0.084194	-0.0625738	-0.0386264	-0.0196165	-0.00890969	-0.00153059	0.00252209
Akt15	0.013875	0.0129418	0.0109693	0.0174219	0.00886218	0.0118286	0.0193402	0.0114804	0.00862617	0.00457482	0.010322	0.00604089	0.00775353	0.0317595	0.00679582	-0.0076324	-0.00287493	0.000327127	0.0042861	0.0126723	0.00476627	0.00550949	-0.00223315	0.000223937	0.00955947	0.0098678	0.00250015	-0.0191965	-0.0239918	-0.0172186	-0.00268829	0.0172226	-0.00736306	0.00160401	0.00281779	-0.000415066	-0.00163427	-0.00121372	-0.00181188	-0.00118128	-0.00147677	0.0151129	-0.00962376	0.00379178	-0.00086612	-6.00581e-05	-0.00211106	-0.00345614	-0.00247316
Akt30	0.00298238	0.00052871	-0.00307567	0.00941008	0.00489647	-0.000897558	-0.0112004	-0.0213482	-0.0248993	-0.00254192	-0.00142213	-0.00237766	0.000862794	0.0017314	-0.00284455	-0.00259602	-0.00222366	-0.00234303	-0.0041985	0.000620098	-0.000677487	-0.000784355	0.00262851	-0.00530531	0.00481961	0.00715129	0.000717653	-0.0468541	-0.0349809	-0.0107161	-0.00184568	0.0101944	-0.00150351	0.00103147	-0.00528789	-0.00019086	-0.000248596	0.000397239	-0.000802	-0.00124482	-0.00576801	-0.0230975	-0.0235772	-0.0185857	-0.0115526	-0.00660309	-0.00308476	-0.00183479	0.00328674
Akt60	0.0158568	0.0253419	0.0339184	0.0104854	0.023434	0.0346517	0.0741081	0.0873432	0.114612	-0.00485953	-0.00764301	-0.00613741	-0.00910757	-0.0266389	-0.00868914	-0.0102683	0.00144468	0.0058049	0.0195789	0.0307038	0.0299941	0.0418834	0.031144	0.0544612	0.04956	0.047675	0.0517975	0.0591441	0.029211	0.000717101	-0.0035699	-0.00483831	-0.0238335	-0.0140877	-0.0135032	-0.000303566	-0.00161597	-0.00255977	-0.000872011	0.0016595	0.0259317	0.122188	0.0793738	0.0797799	0.0431517	0.0228756	0.00652621	-0.00190296	-0.00457041
Akt90	-0.000164737	0.00513405	0.0104528	0.000159427	0.00939782	0.0126938	0.0280044	0.0262409	0.0573521	-0.00848555	-0.0136328	-0.0106673	-0.00997091	-0.0348471	-0.0113774	-0.00542971	0.00157131	0.000571452	0.0015413	0.0127413	0.0185271	0.0246389	0.032614	0.037475	0.0347499	0.0386704	0.0440878	0.00589062	0.00588276	0.0076856	-0.00113571	-0.00356677	-0.0211306	-0.00459534	-0.017121	-0.000234216	0.000471793	-9.82616e-05	0.00048636	0.00160905	0.0239549	0.0790951	0.0728034	0.0551121	0.0327627	0.0150687	0.00598981	-0.00185065	0.00469062
Akt120	-0.0141368	-0.0140318	-0.0128302	-0.010982	-0.00780804	-0.0109444	-0.0196814	-0.0303712	-0.00910358	-0.00693105	-0.0119893	-0.00891544	-0.00637073	-0.0261852	-0.00763527	0.00170019	0.00156483	-0.00338472	-0.0129565	-0.00800881	0.000870383	-0.000543246	0.0183963	0.00794381	0.00551121	0.0118503	0.0176382	-0.0281699	-0.00662431	0.0128662	0.00189388	-0.0035964	-0.00901127	0.00510256	-0.0109192	-2.14055e-05	0.00205213	0.00187316	0.00160603	0.00117981	0.0131213	0.0141973	0.0410539	0.014989	0.0125825	0.00362936	0.00368931	-0.000492022	0.00934695
Akt180	-0.0165146	-0.0195837	-0.023654	-0.0059779	-0.000629166	-0.0188715	-0.0527612	-0.0669836	-0.0599487	-0.01652	-0.0248678	-0.0192692	-0.0135655	-0.0583638	-0.0215902	0.00446864	-0.000251276	-0.00650683	-0.0182764	-0.0160957	-0.00409757	-0.00410606	0.0210219	-0.00221191	0.00663221	0.0137126	0.0119032	-0.085775	-0.0465161	0.00482778	-0.000295857	-0.00371927	0.00106069	-0.000513371	-0.0232506	0.000122933	0.00236701	0.00309725	0.00124669	-0.000576285	-0.00351154	-0.0567613	-0.017111	-0.0343239	-0.016228	-0.0114171	-0.00207144	0.000411546	0.0143698
Akt270	-0.0139136	-0.0178617	-0.0235642	-0.00163277	0.00299054	-0.0182332	-0.0563852	-0.0708798	-0.0703117	-0.0175132	-0.0254454	-0.0200495	-0.0137329	-0.0596975	-0.0233354	0.00417019	-0.00117792	-0.00680183	-0.0174918	-0.0157876	-0.00494856	-0.00436209	0.0190845	-0.00568142	0.00714176	0.0136228	0.00849539	-0.0980939	-0.057752	-0.000477408	-0.00133648	-0.00158386	0.00393646	-0.00237174	-0.0245742	0.000119722	0.00201963	0.00303566	0.000774658	-0.00127145	-0.00938424	-0.074355	-0.0374704	-0.0478694	-0.0249356	-0.0155497	-0.00415421	0.0003523	0.0141524
Akt360	-0.017488	-0.0267498	-0.0392735	0.000799294	0.00254564	-0.0326388	-0.0997677	-0.117485	-0.14198	-0.0213264	-0.0297035	-0.0235417	-0.0147983	-0.0694087	-0.0290872	0.00945121	-0.00324305	-0.00998569	-0.0241497	-0.0299584	-0.0186583	-0.020443	0.00599502	-0.0327137	-0.00991942	-0.00414012	-0.0173721	-0.149933	-0.0929679	-0.00924794	-0.00219471	-0.000187288	0.0219604	-0.00361459	-0.02641	0.000354397	0.00227509	0.00428477	0.000437566	-0.00335589	-0.0335328	-0.170352	-0.116664	-0.11401	-0.0633898	-0.0349177	-0.0113936	0.00197916	0.0167628
p38-0	0.000112126	0.000134978	7.989e-05	0.000240388	0.000510024	0.000165674	-0.000144039	1.95745e-05	-0.000194351	-0.000358638	-0.000507706	-0.000397525	-0.000359007	-0.00142289	-0.000556823	-3.40389e-07	-3.0151e-05	-1.02795e-05	0.000120095	8.91636e-05	0.000181549	0.000378748	0.000386215	0.000312255	0.000564858	0.000527481	0.000351358	-0.000819788	-0.00071791	-0.000208824	-0.000108056	-0.000155923	0.000121402	-0.000395348	-0.000521144	3.61617e-06	-1.11001e-05	4.43751e-06	-1.96996e-05	-3.43388e-05	-0.000270844	-0.000915291	-0.00103312	-0.00068573	-0.000445479	-0.000214478	-0.00010947	3.01569e-05	6.71224e-05
p38-2	0.00714841	0.00919514	0.00999577	0.00875587	0.0124486	0.0115505	0.0178425	0.0191726	0.0240737	-0.00446363	-0.00561595	-0.00496191	-0.00442159	-0.015288	-0.00693933	-0.00421452	-0.000679471	0.000879032	0.00543454	0.0103916	0.00994185	0.0147689	0.0123019	0.0161211	0.0202813	0.0202053	0.0176383	-0.00476446	-0.0092115	-0.005733	-0.00254218	0.00174545	-0.00682309	-0.00645736	-0.00905426	-0.000145554	-0.000723923	-0.000653415	-0.000756149	-0.000237886	0.00352299	0.0219463	0.00715001	0.0122138	0.00541085	0.00290713	-2.82799e-05	-0.00110931	3.02903e-05
p38-5	0.0179277	0.0193508	0.0180005	0.0239953	0.0237828	0.0212639	0.0290502	0.0248116	0.0265818	-0.00504491	-0.00356154	-0.00492785	-0.00238861	-0.0066215	-0.00781719	-0.00997805	-0.00315934	0.00067917	0.00875459	0.020272	0.0152483	0.0224254	0.0155838	0.0194199	0.0334487	0.0337667	0.0239597	-0.031509	-0.0365495	-0.0204871	-0.00558468	0.0135343	-0.0117914	-0.0086723	-0.0129086	-0.000434072	-0.00194406	-0.00138165	-0.00225186	-0.0014552	0.000255221	0.0239039	-0.00892833	0.00823511	0.000540556	0.000620204	-0.00262266	-0.00354509	-0.000416335
p38-10	0.0192687	0.0161158	0.011256	0.0261847	0.0111625	0.0127107	0.0162993	0.00212188	-0.00824908	0.00704065	0.0161542	0.00947438	0.0128033	0.0506117	0.0106344	-0.0100717	-0.00487864	-0.000564992	0.0035664	0.0145058	0.00245048	0.00202278	-0.00826474	-0.00887054	0.00745742	0.00811973	-0.00477748	-0.043292	-0.0451375	-0.0278647	-0.00389615	0.0274425	-0.00666753	0.0038776	0.00543171	-0.000582906	-0.0023133	-0.00143039	-0.00275177	-0.00227386	-0.00806491	-0.00189169	-0.0333119	-0.0110751	-0.0108283	-0.00502174	-0.00488444	-0.00496661	-0.00290712
p38-15	0.00919968	0.00105419	-0.00303008	0.00796481	-0.0323618	-0.00851906	0.00653049	-0.0221917	-0.0309237	0.0367896	0.0591532	0.043013	0.0440354	0.171398	0.0565206	-0.00718972	-0.00360699	-0.00104688	-0.00899032	-0.000348574	-0.021202	-0.0398815	-0.0514702	-0.0522503	-0.051943	-0.0492566	-0.0521522	0.00217916	-0.00179111	-0.0162125	0.00476347	0.0420216	-0.00574373	0.0367498	0.0509077	-0.000756172	-0.00145322	-0.00133497	-0.00142324	-0.0006187	5.35104e-05	0.0210514	0.00616761	0.00890731	0.00437914	0.0021241	4.74784e-05	-0.0065584	-0.00841641
p38-30	0.0010545	-0.0126898	-0.0195159	-0.00180221	-0.0593149	-0.0284055	-0.0201284	-0.0608793	-0.078485	0.0529171	0.0831394	0.0615326	0.0626467	0.240751	0.0817296	-0.0033711	-0.00385836	-0.00312718	-0.0207073	-0.0158752	-0.0416492	-0.0726967	-0.0824575	-0.0906664	-0.0950509	-0.0908224	-0.0913736	0.00170491	0.00589097	-0.0132319	0.00964716	0.0525573	0.00181805	0.0569179	0.0770796	-0.000786082	-0.000733731	-0.000605708	-0.000749352	-0.000553505	-0.00509889	-0.00719914	-0.00340211	-0.00799916	-0.00311224	-0.00219437	-0.000115536	-0.00708149	-0.00986545
p38-60	0.00357801	-0.00671201	-0.0125308	0.00274627	-0.0395845	-0.0185149	-0.0135772	-0.0436983	-0.0594033	0.0378111	0.0602201	0.0442189	0.045494	0.174769	0.0582761	-0.0034659	-0.00350556	-0.00232034	-0.0138939	-0.00962799	-0.0294552	-0.0512199	-0.0598394	-0.0660685	-0.0663044	-0.063511	-0.0662561	-0.00657148	-0.00368007	-0.0138494	0.00608772	0.0404809	0.00164464	0.0399297	0.0546577	-0.000612236	-0.000873205	-0.000605284	-0.000961241	-0.000842766	-0.00637544	-0.0109784	-0.012491	-0.0111593	-0.00612959	-0.00337947	-0.00125083	-0.00549431	-0.00741602
p38-90	0.00351936	-0.00512283	-0.0125989	0.00869249	-0.0178574	-0.0141694	-0.0261124	-0.0489283	-0.0682927	0.0179467	0.0308165	0.021695	0.0249763	0.0933785	0.0281902	-0.0019906	-0.00397266	-0.00346131	-0.0113103	-0.00855883	-0.0203705	-0.0327346	-0.0354269	-0.0472798	-0.0379757	-0.035602	-0.0438405	-0.0465974	-0.033918	-0.0174656	0.00174852	0.0286758	0.00586395	0.0213835	0.0260914	-0.000375542	-0.000664705	0.00018897	-0.00120822	-0.00191921	-0.0149989	-0.0498388	-0.0474635	-0.0382295	-0.0227224	-0.0119334	-0.00497225	-0.00357235	-0.00168664
p38-120	-0.000488713	-0.00633299	-0.0115123	0.00336121	-0.0121219	-0.0122273	-0.0245468	-0.0388395	-0.0521755	0.00946541	0.0163477	0.0115121	0.0138514	0.050625	0.0151575	0.000258696	-0.00232706	-0.0027776	-0.00897463	-0.00867514	-0.0144718	-0.0224148	-0.0216835	-0.0316346	-0.0256293	-0.0238768	-0.0289207	-0.0354218	-0.0236503	-0.00939325	0.00129627	0.0158171	0.00594248	0.0129653	0.0145185	-0.000162238	-8.88597e-05	0.000512098	-0.0005124	-0.00125759	-0.0112562	-0.0432152	-0.0356109	-0.0312118	-0.0179221	-0.00954077	-0.00353954	-0.00168531	0.000184041
p38-180	-0.00598023	-0.0134808	-0.0222482	0.00358171	-0.00465481	-0.0201241	-0.056101	-0.0694759	-0.0926486	-0.00299342	-0.00209582	-0.00248176	0.00214879	0.00134297	-0.00322588	0.00453201	-0.00295942	-0.00538899	-0.0135075	-0.0175696	-0.0172201	-0.0223183	-0.0135873	-0.0346661	-0.020979	-0.0187631	-0.0284322	-0.0807282	-0.0526235	-0.0112819	-0.000492219	0.00867787	0.0157624	0.00458391	-0.00141496	9.80868e-05	0.000633406	0.0018988	-0.000331564	-0.00242044	-0.0243772	-0.105827	-0.0814907	-0.0729349	-0.041616	-0.0220405	-0.00785016	0.000254161	0.00580194
p38-270	-0.00632321	-0.0126828	-0.0188439	-0.000634471	-0.0115899	-0.0184751	-0.0421993	-0.0556213	-0.0707276	0.00330903	0.00645696	0.00434877	0.00747773	0.0239304	0.00627657	0.00348525	-0.00193506	-0.00414281	-0.0126267	-0.0152096	-0.0164991	-0.023656	-0.016888	-0.032531	-0.0254169	-0.0230349	-0.0280979	-0.0519685	-0.0311655	-0.0059943	0.0012619	0.00967955	0.0105005	0.00991597	0.00707602	1.36749e-05	0.000656348	0.00142884	1.68941e-05	-0.00140924	-0.0151745	-0.0697139	-0.0488161	-0.0472884	-0.0261731	-0.0142016	-0.00456903	-0.000336704	0.00355924
p38-360	-0.00542628	-0.00924886	-0.0125299	-0.00237828	-0.00965569	-0.0125231	-0.0259221	-0.0353537	-0.0415569	0.00286473	0.00489949	0.0034691	0.005349	0.0177627	0.00537781	0.0022266	-0.000867486	-0.00267423	-0.00902405	-0.0100408	-0.010417	-0.0155781	-0.0100258	-0.0197879	-0.0169165	-0.0148345	-0.016554	-0.0293377	-0.01573	-0.00149719	0.00136752	0.00597212	0.00494845	0.00791484	0.00544345	-7.0905e-06	0.000610308	0.000982111	0.000234524	-0.000580353	-0.00668415	-0.036016	-0.0208929	-0.0236828	-0.0124607	-0.00714303	-0.00190867	-0.000350139	0.0025949
[truncated: 46 more columns]

## Sheet: The Best PLS model
	Neurite length6	Neurite length9	Neurite length12	Neurite length18	Neurite length24	Neurite length30	Neurite length36	Neurite length42	Neurite length48	Cell death1	Cell death3	Cell death6	Cell death9	Cell death12	Cell death18	Cell death24	Cell death36	Cell death48	Cell viabirity6	Cell viabirity9	Cell viabirity12	Cell viabirity18	Cell viabirity24	Cell viabirity30	Cell viabirity36	Cell viabirity42	Cell viabirity48	Cell cycle4	Cell cycle8	Cell cycle12	Cell cycle16	Cell cycle20	Cell cycle24	Cell cycle28	Cell cycle32	c-FOS0	c-FOS2	c-FOS5	c-FOS10	c-FOS15	c-FOS30	c-FOS60	c-FOS90	c-FOS120	c-FOS180	c-FOS270	c-FOS360	c-JUN0	c-JUN02
Intercept terms	-0.590429	-0.496189	-0.393234	-0.483935	-0.362792	-0.390133	0.145158	0.290701	0.486126	-0.269005	-0.353149	-0.338838	-0.288209	0.0195942	-0.138738	0.169631	-0.235922	-0.205998	-0.208663	-0.220215	0.0621135	0.0957495	0.120412	0.0861584	0.00665503	-0.00660811	0.0635629	0.887003	0.659914	-0.420413	-0.665263	-0.618348	-0.163476	-0.34045	-0.00250099	-0.463332	-0.458338	-0.457583	-0.439959	-0.434269	-0.0665805	0.495754	0.553671	0.322595	-0.020961	-0.247701	-0.375268	-0.780347	-0.661429
ERK_10	0.101399	0.147326	0.181955	0.0807177	0.1054	0.184833	0.414357	0.438184	0.604445	-0.00123677	0.00577539	-0.00511224	-0.0124193	0.0166149	0.00190954	-0.0720101	0.00684019	0.0278647	0.0898434	0.180207	0.153943	0.208753	0.156539	0.26659	0.24663	0.245773	0.267942	0.228348	0.100726	-0.0260896	-0.0214591	0.00928361	-0.15792	-0.0173658	-0.0372202	-0.0021562	-0.00918313	-0.0130973	-0.00675319	0.00778471	0.147784	0.700057	0.468671	0.461816	0.252068	0.129945	0.0364652	-0.0208364	-0.0166951
ERK_30	0.0131615	0.0251497	0.0361392	0.00226355	0.00885712	0.0349764	0.0950475	0.103606	0.151464	0.00578709	0.00737203	0.00470974	0.000119086	0.0178466	0.0103648	-0.0113763	0.00516169	0.0082383	0.0171793	0.0337321	0.0308196	0.039303	0.0303455	0.0591691	0.0422045	0.0421026	0.0561661	0.0961469	0.0625388	0.0108802	-0.000553977	-0.00548063	-0.0366442	0.00308453	0.00344212	-0.000353537	-0.00089733	-0.00265257	6.9981e-05	0.00367995	0.0446702	0.186853	0.147915	0.12954	0.0743183	0.0378578	0.0132918	-0.00395175	-0.0048866
ERK_60	0.0186176	0.0280849	0.0349295	0.0105886	0.016112	0.0340576	0.081312	0.0934617	0.11976	0.00359501	0.00582751	0.00326218	-0.00057678	0.0131319	0.00624167	-0.00960181	0.00300238	0.00784851	0.0199478	0.0314983	0.0250648	0.0345582	0.0195328	0.0449669	0.0360879	0.0328883	0.039127	0.0742194	0.0406822	-0.00103109	-0.00278759	-0.00411579	-0.0245638	-0.00347401	0.00353736	-0.000217662	-0.00170337	-0.00276212	-0.000946146	0.00192238	0.0259415	0.128593	0.0848557	0.0864771	0.0471267	0.0253179	0.00738374	-0.00281625	-0.00657784
ERK_90	0.013453	0.0232886	0.0313947	0.00506807	0.0121218	0.030737	0.0776123	0.0879064	0.121226	0.00270787	0.00346071	0.00183097	-0.0019901	0.00672758	0.00515099	-0.0088582	0.00381911	0.00718854	0.0166808	0.0286713	0.0255068	0.0341469	0.0241153	0.0481587	0.0365723	0.0350165	0.0442266	0.0758266	0.0462634	0.00533184	-0.00160643	-0.00599077	-0.0268242	-0.00163313	0.00117357	-0.000221369	-0.00106551	-0.00233013	-0.00029941	0.00253387	0.0313755	0.138901	0.103257	0.0954239	0.0537325	0.0279448	0.00921669	-0.00272439	-0.00471769
ERK_120	0.0209672	0.0315862	0.0388118	0.0117366	0.0194891	0.0378676	0.0886125	0.105168	0.130613	0.0029572	0.00481932	0.00253517	-0.00214625	0.00900082	0.00524267	-0.00931351	0.00350006	0.00921406	0.0234592	0.0341397	0.0270635	0.0383156	0.0202241	0.0488994	0.0392513	0.0345582	0.040836	0.0851585	0.0462421	-0.00144978	-0.00336662	-0.00706882	-0.0242773	-0.00635524	0.00400095	-0.000157553	-0.00194264	-0.0030864	-0.00107638	0.00199352	0.0256979	0.132764	0.0841001	0.0892385	0.0480979	0.0263481	0.00743749	-0.00250326	-0.00787412
ERK_180	0.0163936	0.0262389	0.0334448	0.00780208	0.0156943	0.0326951	0.0785621	0.0927682	0.11938	0.0022022	0.00311093	0.00153667	-0.00272769	0.00470307	0.00415623	-0.00802482	0.0036119	0.0080545	0.0196806	0.0295289	0.0247867	0.034593	0.0206743	0.0460382	0.0358681	0.0324074	0.0396299	0.078376	0.044988	0.0019683	-0.00245546	-0.00748965	-0.0231162	-0.00490894	0.00243986	-0.000141827	-0.00143741	-0.00258275	-0.000644129	0.00212369	0.0260503	0.125624	0.0855804	0.0854839	0.0469763	0.0252422	0.00768094	-0.00220374	-0.00622099
CREB_2	-0.0559153	-0.0646775	-0.0601109	-0.0401044	-0.0475351	-0.0549886	-0.0986732	-0.160971	-0.0985247	-0.0104176	-0.0207272	-0.0144706	-0.00266481	-0.0399212	-0.0140345	-0.00322492	-0.00167836	-0.0210809	-0.057908	-0.0392797	-0.00704713	-0.0254814	0.0453586	-0.00154426	-0.00352845	0.0256497	0.0414424	-0.142619	-0.0507707	0.0409157	0.0104665	0.0201187	-0.0248099	0.0345606	-0.0426828	-0.000802375	0.00651407	0.00647533	0.00506197	0.00263155	0.0403326	0.0296657	0.130414	0.0312721	0.0334129	0.0056006	0.0104951	-0.00335308	0.0307394
CREB_5	-0.0649799	-0.0731492	-0.062556	-0.0405933	-0.0540157	-0.0539753	-0.0874818	-0.186342	-0.0680284	-0.0148551	-0.0269829	-0.0209538	-0.00196835	-0.0447463	-0.0194683	-0.0202204	-0.00385096	-0.0297003	-0.0757139	-0.0288	0.0131064	-0.00731949	0.0922613	0.0344518	0.0343716	0.0802461	0.103677	-0.208977	-0.0836962	0.0491712	0.011373	0.0419831	-0.0646546	0.0527075	-0.0724539	-0.00176449	0.00792881	0.00770295	0.00583894	0.0043174	0.0813748	0.147879	0.259584	0.112103	0.0848893	0.0257638	0.0197679	-0.00979941	0.0449351
CREB_60	-0.0650313	-0.0476554	-0.00990964	-0.0804628	-0.0816944	-0.0100964	0.088874	0.0208496	0.241262	0.0177941	0.0113635	0.0102817	0.0109328	0.0469204	0.0347529	-0.0239561	0.0159497	-0.00713848	-0.0494808	0.0108799	0.0512963	0.0340064	0.116835	0.125674	0.05884	0.100949	0.173577	0.109506	0.151091	0.112597	0.0227408	0.00931653	-0.125387	0.0776286	-0.0201775	-0.00187296	0.00909455	0.00326047	0.0101195	0.0159964	0.185026	0.544681	0.618251	0.401882	0.257997	0.114447	0.0561073	-0.0139727	0.0284445
CREB_360	-0.0491082	-0.0557778	-0.051229	-0.03759	-0.0419977	-0.0472663	-0.0825805	-0.131883	-0.0785356	-0.00836642	-0.0176842	-0.0119454	-0.00304308	-0.0356759	-0.0110903	-0.000765275	-0.000342614	-0.0168418	-0.0483082	-0.0347833	-0.00667744	-0.0223208	0.0370996	-0.000775316	-0.00545787	0.018365	0.0335887	-0.106558	-0.0318496	0.0385356	0.00957988	0.0130164	-0.0196293	0.0287305	-0.0336532	-0.000586822	0.00573289	0.00549002	0.00463762	0.00263431	0.0352232	0.0275956	0.115124	0.0295589	0.030459	0.00607123	0.00971616	-0.00222773	0.0252857
JNK_2	0.00404796	0.00878206	0.0124163	0.0134937	0.0301568	0.0188578	0.0191913	0.0128261	0.0420502	-0.0250198	-0.0362227	-0.0288432	-0.0237841	-0.0960242	-0.0380149	-0.011792	-0.00213249	-0.00391131	0.00224462	0.0188991	0.0300447	0.0437409	0.058269	0.0547872	0.0661027	0.0726914	0.0703976	-0.0617685	-0.0456616	-0.00397267	-0.00661379	-0.00125391	-0.0224024	-0.0164319	-0.050116	-0.000338272	-5.51254e-05	0.000360881	-0.000640864	-0.000227083	0.0160528	0.0516317	0.042079	0.032064	0.0180779	0.00673706	0.00157761	-0.00174601	0.0110557
JNK_5	-0.00856641	-0.00931093	-0.0101838	0.00455069	0.0211312	-0.00333468	-0.0348613	-0.0427557	-0.0352807	-0.0286484	-0.0425638	-0.0324395	-0.0261154	-0.113926	-0.0441312	-0.00261542	-0.0032039	-0.00769241	-0.00833671	-0.00336929	0.0125627	0.0211889	0.0431788	0.0249901	0.0405947	0.0471625	0.0410323	-0.0976347	-0.0639955	-0.00143663	-0.00480517	-0.00449371	-0.00168904	-0.0180899	-0.0510869	-2.71989e-05	0.00110012	0.00211995	0.000138784	-0.00142205	-0.00427551	-0.0434708	-0.0237053	-0.0311232	-0.0168072	-0.0112124	-0.00374037	0.00129486	0.0141166
JNK_15	-0.0154257	-0.0181565	-0.0159525	-0.0150624	-0.0256859	-0.0169922	-0.0173805	-0.0378834	-0.0165898	0.00890418	0.0116053	0.00911793	0.0109371	0.0373492	0.0144722	-0.00132804	0.00054247	-0.00443226	-0.0171749	-0.0109107	-0.0066149	-0.0168446	-0.000717755	-0.00951078	-0.0165273	-0.00835706	-9.04571e-05	-0.0113744	0.00739767	0.014392	0.00563477	0.010891	-0.0104072	0.0210431	0.0060371	-0.00033639	0.00177202	0.00132706	0.00164571	0.00156591	0.0180017	0.0365079	0.0621906	0.0290833	0.0217222	0.00795369	0.00567649	-0.00222549	0.00514726
JNK_30	0.0120831	0.00718342	0.00851272	-0.00290577	-0.0589988	-0.00397372	0.0548867	0.0260691	0.0389348	0.0646567	0.0991848	0.0731862	0.0691611	0.282103	0.100063	-0.0103266	0.000751323	0.00473755	-0.00568911	0.00813333	-0.0239348	-0.0514208	-0.073872	-0.0560686	-0.0780248	-0.0759937	-0.0643575	0.101697	0.0720277	-0.00397205	0.0113306	0.0462582	-0.0221028	0.0637017	0.0924296	-0.000967401	-0.00163188	-0.00304607	-0.000608945	0.00249732	0.028054	0.136044	0.107415	0.0919312	0.0539165	0.0276897	0.0103407	-0.00951276	-0.01786
JNK_60	0.0100594	-0.0183008	-0.0332364	-0.000287717	-0.123982	-0.0555399	-0.029111	-0.103335	-0.150734	0.118335	0.185574	0.137138	0.137745	0.534783	0.180831	-0.00767286	-0.00818771	-0.00403782	-0.0358135	-0.0287247	-0.0903641	-0.156187	-0.188535	-0.197679	-0.210012	-0.205018	-0.206887	0.0359096	0.029674	-0.0329639	0.0213159	0.106644	0.00785381	0.120932	0.173362	-0.00155308	-0.00256428	-0.00236223	-0.00218529	-0.00135823	-0.0133383	-0.0103044	-0.0178058	-0.0149736	-0.00760228	-0.00351503	-0.00103632	-0.014118	-0.0275518
JNK_180	-0.0244563	-0.0388372	-0.046785	-0.012905	-0.0349886	-0.0469663	-0.0981876	-0.133186	-0.151719	0.00688576	0.0108347	0.00864195	0.0157915	0.040104	0.0100568	0.0051206	-0.00528972	-0.012861	-0.0340059	-0.0378019	-0.0334523	-0.0527238	-0.0284143	-0.0639676	-0.0537647	-0.043773	-0.0490907	-0.108806	-0.0575552	0.000285133	0.00595134	0.0238849	0.0174078	0.0232733	0.00440193	-0.000225508	0.00225239	0.00350594	0.00115709	-0.00193759	-0.0193713	-0.118155	-0.0623154	-0.0799375	-0.0410605	-0.0244873	-0.00603579	-0.000261546	0.00975517
Akt_5	0.0229065	-0.0107161	-0.0448283	0.08314	0.0458111	-0.0324178	-0.175655	-0.248692	-0.350714	-0.0337625	-0.0303003	-0.0302144	0.000530099	-0.0512074	-0.0568691	-0.021465	-0.0321253	-0.0335757	-0.0337139	-0.017812	-0.0280802	-0.0316335	-0.0101214	-0.0949945	0.00462902	0.0191473	-0.0500228	-0.473049	-0.357536	-0.108881	-0.0192896	0.0828659	0.0392762	-0.0144112	-0.0763832	-0.00109087	-0.00391986	0.00393939	-0.00848702	-0.0160068	-0.110247	-0.399813	-0.393366	-0.308235	-0.188351	-0.0991613	-0.0442855	-0.00408377	0.0239329
Akt_30	-0.00369014	-0.0157429	-0.0231157	0.0200815	-0.000293998	-0.0180257	-0.059991	-0.11056	-0.108242	-0.00849356	-0.00667049	-0.00810803	0.0061056	0.000503255	-0.0136769	-0.0156064	-0.0112874	-0.0170069	-0.0272621	-0.00595031	-0.00312501	-0.0101523	0.0174551	-0.0193384	0.0108075	0.0270807	0.0118324	-0.190291	-0.128519	-0.0252947	-0.00321816	0.0427032	-0.0105411	0.0138948	-0.0352946	-0.000966221	0.000172152	0.00244681	-0.00167098	-0.00372794	-0.00863605	-0.0584728	-0.0396895	-0.0495258	-0.0274971	-0.0192985	-0.00753267	-0.00542783	0.0166468
Akt_60	0.0446105	0.0679968	0.0833409	0.0290366	0.0533219	0.0838739	0.18401	0.219799	0.276198	-0.00492131	-0.00621381	-0.00726057	-0.0154578	-0.0259079	-0.00614956	-0.0212611	0.00648501	0.0179449	0.0504042	0.0749942	0.0648072	0.0938065	0.0603123	0.1177	0.102895	0.0940796	0.104783	0.15304	0.0776828	-0.00520067	-0.00975543	-0.0184279	-0.0528593	-0.0228655	-0.0104852	-0.000318608	-0.00405728	-0.00615518	-0.00248791	0.00370191	0.0530246	0.272168	0.169647	0.181778	0.0973195	0.0530066	0.0143898	-0.0047814	-0.0127228
p38_2	0.0161852	0.0182089	0.0183339	0.0221943	0.0234296	0.0210312	0.0302067	0.0250494	0.0336504	-0.00799253	-0.00835351	-0.00849245	-0.00515754	-0.0190242	-0.0124582	-0.0121929	-0.00339407	-0.000958152	0.00794961	0.0217654	0.018508	0.0268891	0.023919	0.0266312	0.038312	0.0400929	0.0333345	-0.0374019	-0.0377245	-0.0178072	-0.00606338	0.0100159	-0.0152815	-0.00746843	-0.0200872	-0.000392908	-0.00168152	-0.0010959	-0.00201408	-0.00119325	0.00415425	0.0355045	0.00640245	0.0173988	0.00665808	0.00313687	-0.00142782	-0.00291697	0.00188842
p38_5	0.0452903	0.041823	0.0344531	0.0658483	0.0492662	0.039483	0.042943	0.0167084	0.00826083	-0.00897947	-0.000801631	-0.00704739	0.00437174	0.0130007	-0.0152853	-0.0309153	-0.0134944	-0.00623931	0.0129503	0.0451345	0.0266226	0.038705	0.025978	0.0210699	0.06186	0.0662007	0.0384463	-0.143398	-0.133808	-0.0641972	-0.0150124	0.045786	-0.0241766	-0.00824037	-0.0336309	-0.00114744	-0.00518785	-0.00258757	-0.00649944	-0.00562263	-0.0138643	0.00897476	-0.0634997	-0.0165298	-0.0199001	-0.0102009	-0.0114068	-0.00837515	0.00234453
p38_30	0.0168662	-0.00971918	-0.0262425	0.0183787	-0.0859057	-0.0417292	-0.0359316	-0.106853	-0.155961	0.088426	0.143079	0.103921	0.109516	0.418668	0.13434	-0.0131001	-0.0119671	-0.00788856	-0.0303638	-0.0180014	-0.0703613	-0.121036	-0.14568	-0.16307	-0.155978	-0.14959	-0.162554	-0.0450914	-0.035513	-0.0471297	0.0125715	0.100233	0.00649553	0.0930099	0.123329	-0.00152489	-0.0031846	-0.0017904	-0.00358389	-0.00361705	-0.0240819	-0.0491307	-0.064648	-0.0469481	-0.0288501	-0.014857	-0.00719748	-0.0128947	-0.0186118
p38_270	-0.0248361	-0.0438034	-0.055569	-0.00430715	-0.0310841	-0.053615	-0.125271	-0.173936	-0.199806	0.00111737	0.00450275	0.00292479	0.0149291	0.028065	0.000715719	0.00154803	-0.00954867	-0.0185987	-0.0418541	-0.0415329	-0.0360733	-0.0564461	-0.0243377	-0.0736286	-0.0505624	-0.0365425	-0.0496183	-0.179959	-0.107693	-0.0110685	0.00392233	0.0358397	0.0195099	0.0232271	-0.00987795	-0.000437231	0.00215855	0.00441228	0.000372309	-0.00378373	-0.029717	-0.163188	-0.100807	-0.114597	-0.0614226	-0.0361135	-0.0108059	-0.00113825	0.0151678
[truncated: 46 more columns]

## Sheet: The simple model
	Neurite length6	Neurite length9	Neurite length12	Neurite length18	Neurite length24	Neurite length30	Neurite length36	Neurite length42	Neurite length48	Cell death1	Cell death3	Cell death6	Cell death9	Cell death12	Cell death18	Cell death24	Cell death36	Cell death48	Cell viabirity6	Cell viabirity9	Cell viabirity12	Cell viabirity18	Cell viabirity24	Cell viabirity30	Cell viabirity36	Cell viabirity42	Cell viabirity48	Cell cycle4	Cell cycle8	Cell cycle12	Cell cycle16	Cell cycle20	Cell cycle24	Cell cycle28	Cell cycle32	c-FOS0	c-FOS2	c-FOS5	c-FOS10	c-FOS15	c-FOS30	c-FOS60	c-FOS90	c-FOS120	c-FOS180	c-FOS270	c-FOS360	c-JUN0	c-JUN02
Intercept terms	-0.581237	-0.55259	-0.490445	-0.480946	-0.53509	-0.526959	-0.0522058	0.026259	0.00753236	-0.112009	-0.107281	-0.151219	-0.100277	0.706011	0.0869271	0.179686	-0.260277	-0.215792	-0.268547	-0.328966	-0.128741	-0.202201	-0.241213	-0.325246	-0.400584	-0.426635	-0.389167	0.838681	0.612998	-0.490602	-0.639319	-0.475502	-0.0580836	-0.215785	0.246293	-0.463573	-0.462905	-0.458308	-0.444986	-0.444206	-0.217325	0.0403888	0.148377	0.00479362	-0.207331	-0.337077	-0.408069	-0.782357	-0.712667
pERK10	0.154332	0.23996	0.292409	0.119385	0.213151	0.307783	0.622547	0.714466	0.951324	-0.0526768	-0.0684093	-0.063455	-0.0782287	-0.199175	-0.0658345	-0.0822025	0.0184103	0.0469744	0.175903	0.284402	0.248694	0.367274	0.275333	0.457417	0.433202	0.416693	0.442656	0.394879	0.181676	-0.0411163	-0.0458931	-0.0530028	-0.198034	-0.0923303	-0.0989808	-0.00194645	-0.0135921	-0.0196565	-0.00901902	0.0107596	0.207572	0.969099	0.595775	0.631673	0.336704	0.181002	0.0458359	-0.0211988	-0.0193321
pCREB5	-0.115972	-0.135408	-0.127726	-0.0615191	-0.0483763	-0.106536	-0.220776	-0.346537	-0.214169	-0.0515239	-0.0891807	-0.0705648	-0.0400305	-0.214171	-0.0912648	-0.0279518	-0.00695478	-0.046664	-0.132644	-0.079268	0.0233993	-0.00489853	0.1666	0.0547532	0.0816626	0.154332	0.170785	-0.414558	-0.195588	0.078489	0.0253541	0.039103	-0.0646808	0.053103	-0.185832	-0.00236072	0.012918	0.0141153	0.00844023	0.00358551	0.0815343	0.0667574	0.278225	0.0607284	0.0670424	0.00550152	0.0195221	-0.0115467	0.0696574
pCREB60	-0.098897	-0.0873498	-0.0497362	-0.105769	-0.11253	-0.0486371	0.0302397	-0.0705714	0.172135	0.022317	0.0131978	0.0107741	0.0149553	0.0615514	0.0387074	-0.0252082	0.0168163	-0.0147373	-0.0906159	-0.0201845	0.0437324	0.0107624	0.131371	0.115472	0.0482721	0.106794	0.18701	0.0514924	0.131866	0.140625	0.0339759	0.0209493	-0.140675	0.109106	-0.0233024	-0.0025915	0.0124934	0.00640814	0.0125989	0.0174895	0.199832	0.553258	0.685097	0.411245	0.272444	0.115753	0.062327	-0.0180346	0.0386856
pJNK30	0.0555627	-0.0253141	-0.104997	0.0342981	-0.397686	-0.160572	-0.0579341	-0.352298	-0.542717	0.433454	0.692795	0.494037	0.487071	2.04795	0.685718	0.0240565	-0.00794853	0.0128375	-0.137315	-0.0809534	-0.30587	-0.517051	-0.627029	-0.655024	-0.659594	-0.650355	-0.668846	0.0743042	0.0702578	-0.134062	0.093183	0.337963	0.0075946	0.510687	0.696204	-0.00600601	-0.00946914	-0.00859525	-0.0116085	-0.00724755	-0.0526999	-0.0631448	-0.110523	-0.0743268	-0.0436526	-0.0198967	-0.00775061	-0.068593	-0.0887112
pAkt5	0.0169578	-0.0473181	-0.114149	0.114278	0.0065381	-0.0931581	-0.31506	-0.471224	-0.644936	0.0200284	0.0625133	0.0245849	0.0686275	0.241218	0.0122685	-0.0243151	-0.0402004	-0.0448156	-0.0997847	-0.0654442	-0.0799125	-0.126255	-0.0780124	-0.222104	-0.0631431	-0.0267173	-0.133974	-0.736587	-0.521222	-0.158995	0.0132852	0.157579	0.0649487	0.0888974	-0.0667014	-0.00298878	-0.00469957	0.00670202	-0.0129564	-0.0231741	-0.150376	-0.571698	-0.524082	-0.440636	-0.262404	-0.144846	-0.0602868	-0.0243833	0.0251812
[truncated: 46 more columns]
